# Supplementary material for: Exploring the mechanism of action of Sanzi formula in intervening colorectal adenoma by targeting intestinal flora and intestinal metabolism
Source: Front Microbiol. 2022 Sep 8;13:1001372. doi: 10.3389/fmicb.2022.1001372 (PMC9504867; doi:10.3389/fmicb.2022.1001372)
Supplement: Supplementary file 1 [file Table_1.XLSX]

## Sheet: Sheet1
Index	Formula	Compounds	物质	Class I	物质一级分类	Class II	物质二级分类	CAS	a1	a2	a3	b1	b2	b3	VIP	p_value	Fold_Change	Log2FC	Type
MADN0001	C2H5NO2	Glycine	甘氨酸	Amino acid and Its metabolomics	氨基酸及其代谢物	Amino acids	氨基酸	56-40-6	156370	169400	171150	126040	9	9	1.58335	0.0969249	0.253679	-1.97893	down
MADN0015	C11H13NO4	N-Acetyl-L-Tyrosine	N-乙酰-L-酪氨酸	Amino acid and Its metabolomics	氨基酸及其代谢物	Amino acid derivatives	氨基酸衍生物	537-55-3	101830	207450	212430	93919	64422	80369	1.70214	0.113437	0.457553	-1.12799	down
MADN0016	C11H19NO9	N-Acetylneuraminic Acid(SA)	N-乙酰神经氨酸	Amino acid and Its metabolomics	氨基酸及其代谢物	Amino acid derivatives	氨基酸衍生物	131-48-6	569700	224540	209940	213750	74990	139270	1.54725	0.23894	0.426228	-1.2303	down
MADN0027	C6H6N4O2	1-Methylxanthine	1-甲基黄嘌呤	Nucleotide And Its metabolomics	核苷酸及其代谢物	Nucleotide and Its metabolomics	核苷酸及其代谢物	6136-37-4	92733	1217400	415700	61043	232950	125860	1.0978	0.321995	0.243276	-2.03934	down
MADN0042	C6H6O6	Cis-Aconitic Acid	乌头酸	Organic acid And Its derivatives	有机酸及其衍生物	Organic acid And Its derivatives	有机酸及其衍生物	585-84-2	406670	158550	637150	245050	91883	155730	1.40014	0.223317	0.409743	-1.28721	down
MADN0057	C12H22O11	Lactulose	乳果糖	Carbohydrates and Its metabolites	碳水化合物及其代谢物	Sugars	糖类	4618-18-2	9	9	9	20968	190950	7809.6	2.11137	0.340199	8138.06	12.9905	up
MADN0107	C7H10O5	Shikimic Acid	莽草酸	Organic acid And Its derivatives	有机酸及其衍生物	Organic acid And Its derivatives	有机酸及其衍生物	138-59-0	53275	39444	26574	8887.9	16451	15282	1.95814	0.0659566	0.340514	-1.55422	down
MADN0127	C9H14N3O7P	2'-Deoxycytidine-5'-Monophosphate	2'-脱氧胞苷-5'-单磷酸	Nucleotide And Its metabolomics	核苷酸及其代谢物	Nucleotide and Its metabolomics	核苷酸及其代谢物	1032-65-1	9	9	9	26900	14741	15139	2.17281	0.0416877	2102.96	11.0382	up
MADN0129	C6H11Na2O9P	D-Fructose 6-Phosphate-Disodium Salt	D-果糖-6-磷酸二钠盐	Carbohydrates and Its metabolites	碳水化合物及其代谢物	Phosphate sugars	磷酸糖	26177-86-6	9	9	9	160880	21436	9	1.49084	0.351478	6752.78	12.7213	up
MADN0158	C9H10O4	3-(3-Hydroxyphenyl)-3-hydroxypropanoic acid	3-(3-羟苯基)-3-羟基丙酸	Organic acid And Its derivatives	有机酸及其衍生物	Organic acid And Its derivatives	有机酸及其衍生物	3247-75-4	45804	111190	38619	9	55280	36465	1.01625	0.294219	0.469059	-1.09216	down
MADN0159	C7H14N2O3	N-Acetylornithine	N-乙酰基-鸟氨酸	Amino acid and Its metabolomics	氨基酸及其代谢物	Amino acid derivatives	氨基酸衍生物	-	237670	237870	133670	9	9	9	2.17711	0.0279818	4.43197e-05	-14.4617	down
MADN0176	C7H11NO3	3-Methylcrotonyl Glycine	N-(3-甲基-1-氧代-2-丁烯酸)氨基乙酸	Organic acid And Its derivatives	有机酸及其衍生物	Organic acid And Its derivatives	有机酸及其衍生物	33008-07-0	45482	22430	13387	22477	6365.9	8030.4	1.40882	0.263584	0.453552	-1.14066	down
MADN0221	C6H12O5	D-Quinovose	D-喹诺酮糖	Carbohydrates and Its metabolites	碳水化合物及其代谢物	Sugars	碳水化合物及其代谢物	-	159880	289500	272290	669360	437580	1379300	1.8689	0.171129	3.44512	1.78455	up
MADN0226	C9H10O3	Atrolactic acid	阿特罗乳酸	Organic acid And Its derivatives	有机酸及其衍生物	Organic acid And Its derivatives	有机酸及其衍生物	-	6676.7	107600	42703	9	9	9	2.11053	0.218446	0.000171997	-12.5053	down
MADN0403	C10H15N3O5	2'-O-methylcytidine	2'-O-甲基胞苷	Nucleotide And Its metabolomics	核苷酸及其代谢物	Nucleotide and Its metabolomics	核苷酸及其代谢物	70475-20-6	39378	47385	21420	13408	15729	17542	1.84575	0.112958	0.431482	-1.21263	down
MADN0513	C7H7SO3H	4-toluenesulfonic acid	4-甲苯磺酸	Organic acid And Its derivatives	有机酸及其衍生物	Organicacid and Its derivatives	有机酸及其衍生物	104-15-4	275070	157410	122430	9	256350	9	1.51937	0.379254	0.461999	-1.11404	down
MADN0520	C7H4Cl2O3	3,5-Dichlorosalicylic acid	3，5-二氯水杨酸	Organic acid And Its derivatives	有机酸及其衍生物	Organicacid and Its derivatives	有机酸及其衍生物	320-72-9	47482	70326	41312	73380	244840	94628	1.57163	0.255812	2.59457	1.3755	up
MADN0527	C6H14O6	L-Iditol	L-艾杜糖醇	Carbohydrates and Its metabolites	碳水化合物及其代谢物	Carboxylic acids and derivatives	碳水化合物及其代谢物	488-45-9	340300	159740	349340	9	176870	161390	1.06315	0.112148	0.398254	-1.32824	down
MADN0564	C6H6N2O2	2-pyrimidine acetic acid	2-嘧啶乙酸	Heterocyclic compounds	杂环化合物	Heterocyclic compounds	杂环化合物	66621-73-6	9	9	9	108500	144380	9	1.50426	0.191601	9366.26	13.1933	up
MADN0589	C11H19NO10	N-ethylene glycol neuraminic acid	N-乙二醇神经氨酸	Amino acid and Its metabolomics	氨基酸及其代谢物	Amino acid derivatives	氨基酸衍生物	1113-83-3	111780	43771	15887	21928	21769	17434	1.28295	0.325671	0.356578	-1.48771	down
MADP0023	C4H8N2O3	L-Asparagine Anhydrous	L-天冬酰胺	Amino acid and Its metabolomics	氨基酸及其代谢物	Amino acids	氨基酸	70-47-3	1657700	1046500	1354500	348310	410530	723970	1.95618	0.020399	0.365341	-1.45268	down
MADP0025	C5H10N2O3	L-Glutamine	L-谷氨酰胺	Amino acid and Its metabolomics	氨基酸及其代谢物	Amino acids	氨基酸	56-85-9	34072000	17770000	18010000	7091000	4508000	18278000	1.58556	0.127792	0.427719	-1.22527	down
MADP0086	C7H7NO2	Trigonelline	葫芦巴碱	CoEnzyme and vitamins	辅酶和维生素	CoEnzyme and vitamins	辅酶和维生素	535-83-1	764180	590730	768390	205750	172400	227920	2.14205	0.00911524	0.285438	-1.80875	down
MADP0093	C4H7N3O	Creatinine	肌酸酐	Organic acid And Its derivatives	有机酸及其衍生物	Organic acid And Its derivatives	有机酸及其衍生物	60-27-5	95441000	38156000	70611000	33919000	24352000	27002000	1.83364	0.135586	0.417579	-1.25988	down
MADP0106	C10H13N5O3	2'-Deoxyadenosine	2-脱氧腺苷	Nucleotide And Its metabolomics	核苷酸及其代谢物	Nucleotide and Its metabolomics	核苷酸及其代谢物	958-09-8	19247	20291	9	20898	65653	16225	1.01259	0.314377	2.59883	1.37786	up
MADP0111	C9H13N3O4	Deoxycytidine	2'-脱氧胞苷	Nucleotide And Its metabolomics	核苷酸及其代谢物	Nucleotide and Its metabolomics	核苷酸及其代谢物	951-77-9	405320	248420	596570	1412400	686850	619460	1.56277	0.184357	2.17443	1.12064	up
MADP0188	C20H31N4O16P	Cytidine 5'-monophosphate-N-acetylneuraminic acid（CMP-NANA）	CMP-唾液酸单钠盐	Nucleotide And Its metabolomics	核苷酸及其代谢物	Nucleotide and Its metabolomics	核苷酸及其代谢物	3063-71-6	13911	10374	41641	22963	7012.8	2665	1.10917	0.404515	0.495113	-1.01417	down
MADP0191	C13H21N3O8S	S-Lactoylglutathione	脂酰谷胱甘肽	Organic acid And Its derivatives	有机酸及其衍生物	Organic acid And Its derivatives	有机酸及其衍生物	-	108750	29796	4901.6	317740	62454	37690	1.01076	0.419019	2.91315	1.54258	up
MADP0192	C8H17NO2	Methacholine	甲胆碱	Tryptamines,Cholines,Pigments	色胺、胆碱、色素	Cholines	色胺、胆碱、色素	62-51-1	9	9	9	206470	25302	197870	2.15721	0.135995	15912.7	13.9579	up
MADP0206	C15H21N5O13P2	Cyclic ADP ribose	环状腺苷二磷酸核糖	Nucleotide And Its metabolomics	核苷酸及其代谢物	Nucleotide and Its metabolomics	核苷酸及其代谢物	119340-53-3	26366	9467.2	2805.6	6241	3387.4	3407.4	1.14988	0.347377	0.337376	-1.56757	down
MADP0208	C7H13NO2	Proline betaine	水苏碱	Organic acid And Its derivatives	有机酸及其衍生物	Organic acid And Its derivatives	有机酸及其衍生物	471-87-4	3221400	1763500	9798700	1310500	1678500	1362000	1.499	0.294578	0.294313	-1.76458	down
MADP0209	C10H17N3O6	Glu-Gln	L-谷氨酰-L-谷氨酰胺	Amino acid and Its metabolomics	氨基酸及其代谢物	Small Peptide	小肽	26848-14-6	173270	114700	340520	70430	47084	38931	1.91158	0.143069	0.248922	-2.00623	down
MADP0229	C10H16N4O3	Anserine	鹅肌肽	Amino acid and Its metabolomics	氨基酸及其代谢物	Small Peptide	小肽	584-85-0	2507800	2031600	1115500	157380	245380	239650	2.12027	0.0542665	0.113602	-3.13794	down
MADP0283	C7H11N3O	N-Acetylhistamine	乙酰基组胺	Alcohol and amines	醇、胺类	Amines	胺类	673-49-4	3993400	20000000	8627300	454160	6945300	715140	1.50794	0.22222	0.248756	-2.0072	down
MADP0303	C5H6N2O2	Imidazoleacetic acid	咪唑乙酸	Heterocyclic compounds	杂环化合物	Indole and Its derivatives	吲哚及其衍生物	645-65-8	122410	278110	426240	22862	140670	24859	1.67435	0.121113	0.227867	-2.13374	down
MADP0318	C11H15N2O5+	Nicotinamide riboside	烟酰胺核苷	Nucleotide And Its metabolomics	核苷酸及其代谢物	Nucleotide and Its metabolomics	核苷酸及其代谢物	1341-23-7	221530	218640	105980	81081	83391	57213	1.87944	0.0984062	0.405905	-1.30079	down
MADP0328	C6H13NO2	3-Amino-4-methylpentanoic acid	3-氨基-4-甲基戊酸	Organic acid And Its derivatives	有机酸及其衍生物	Organic acid And Its derivatives	有机酸及其衍生物	5699-54-7	21616	13833	433680	9	45201	21180	1.01875	0.435302	0.141518	-2.82095	down
MADP0363	C8H15NO6	N-Acetyl-D-Galactosamine	N-乙酰基-D-半乳糖胺	Alcohol and amines	醇、胺类	Amines	胺类	1811-31-0	9	17800	21432	18609	19677	100530	1.21958	0.345438	3.53752	1.82274	up
MADP0388	C11H20N2O5	Glu-Ile	谷氨酸-异亮氨酸	Amino acid and Its metabolomics	氨基酸及其代谢物	Small Peptide	小肽	5879-22-1	84229	53292	127650	9254	40385	34732	1.65979	0.0909203	0.318176	-1.6521	down
MADP0420	C8H12N2O2	Cyclo(Ala-Pro)	环(丙氨酸-脯氨酸)	Amino acid and Its metabolomics	氨基酸及其代谢物	Small Peptide	小肽	36357-32-1	57962	35828	16106	11903	8110.1	7835.5	1.89356	0.150534	0.253409	-1.98046	down
MADP0437	C44H84NO7P	PC(18:1(9Z)/P-18:1(11Z))	PC(18:1(9Z)/P-18:1(11Z))	GP	甘油磷脂类	PC	磷脂酰胆碱	-	30820	16695	15800	9	9	9	2.18008	0.0492718	0.000426439	-11.1954	down
MADP0444	C45H90N2O6P+	SM(d16:1/24:1(15Z))	SM(d16:1/24:1(15Z))	SL	鞘脂类	SM	鞘磷脂	-	9	9	9	17039	10426	9	1.5036	0.206218	1017.56	9.99089	up
MADP0459	C41H81N2O6P	SM(d18:1/18:1(9Z))	SM(d18:1/18:1(9Z))	SL	鞘脂类	SM	鞘磷脂	108392-10-5	65830	61164	9404	54799	11079	9	1.07968	0.394314	0.48305	-1.04976	down
MADP0497	C6H10N2O2	Ectoine	(S)-2-甲基-3,4,5,6-四氢嘧啶-4-羧酸	Heterocyclic compounds	杂环化合物	Heterocyclic compounds	杂环化合物	96702-03-3	43799	95069	69289	25664	9	13559	1.26921	0.0436405	0.188473	-2.40757	down
MADP0629	C13H18N2O5	Tyr-Thr	L-酪氨酸-L-苏氨酸	Amino acid and Its metabolomics	氨基酸及其代谢物	Small Peptide	小肽	-	21819	9	7253.8	27428	13151	28961	1.06132	0.177445	2.39119	1.25773	up
MEDN0041	C8H15NO3	Hexanoyl Glycine	己酰甘氨酸	Amino acid and Its metabolomics	氨基酸及其代谢物	Amino acid derivatives	氨基酸衍生物	24003-67-6	476910	102610	58283	78109	30211	75998	1.27332	0.372831	0.288989	-1.79091	down
MEDN0105	C26H45NO7S	Taurocholic acid	牛磺胆酸	Bile acids	胆汁酸	Bile acids	胆汁酸	81-24-3	1221900	3117000	9952800	49795000	7406200	11765000	1.54433	0.30727	4.82561	2.27071	up
MEDN0106	C26H45NO6S	Taurochenodesoxycholic Acid	牛磺鹅去氧胆酸	Bile acids	胆汁酸	Bile acids	胆汁酸	516-35-8	9	9	9	406890	113530	219040	2.17131	0.102805	27387.4	14.7412	up
MEDN0108	C24H40O3	Lithocholic acid	石胆酸	Bile acids	胆汁酸	Bile acids	胆汁酸	434-13-9	622560	542110	1795500	500890	324830	475630	1.37488	0.304756	0.43962	-1.18567	down
MEDN0261	C11H11NO2	3-Indolepropionic Acid	吲哚-3-丙酸	Heterocyclic compounds	杂环化合物	Indole and Its derivatives	吲哚及其衍生物	830-96-6	63868	76807	93814	35738	43341	29275	1.99861	0.0245299	0.462086	-1.11377	down
MEDN0320	C9H10O2	Hydrocinnamic Acid	氢化肉桂酸	Organic acid And Its derivatives	有机酸及其衍生物	Organic acid And Its derivatives	有机酸及其衍生物	501-52-0	52840	37372	215820	621870	376070	379650	1.85525	0.0274975	4.50146	2.17039	up
MEDN0375	C18H30O3	13-HOTrE	13S-羟基-9Z,11E,15Z-十八碳三烯酸	FA	脂肪酰类	Oxidized lipids	氧化脂质	87984-82-5	544790	204800	927580	61671	189650	76338	1.79747	0.159721	0.195364	-2.35576	down
MEDN0541	C8H10O4	DL-3,4-Dihydroxyphenyl glycol	DL-3,4-二羟基苯基二醇	Benzene and substituted derivatives	苯及其衍生物	Benzene and substituted derivatives	苯及其衍生物	28822-73-3	110450	105170	117320	72883	77033	9	1.11327	0.132279	0.450306	-1.15102	down
MEDN0570	C4H8O4	L-Erythrulose	L-赤藓酮糖	Carbohydrates and Its metabolites	碳水化合物及其代谢物	Sugars	糖类	533-50-6	29874	38109	28286	19182	13695	7837.4	1.87589	0.0145222	0.422923	-1.24153	down
MEDN0621	C8H7NO4S	Indoxylsulfuric acid	吲哚硫酸	Heterocyclic compounds	杂环化合物	Indole and Its derivatives	吲哚及其衍生物	487-94-5	271550	155380	140980	52156	110080	33851	1.83768	0.0755913	0.345278	-1.53417	down
MEDN0749	C22H32O4	1-Mar	7R,14S-二羟基-4Z,8E,10E,12Z,16Z,19Z-二十二碳六烯酸	FA	脂肪酰类	Oxidized lipids	氧化脂质	1268720-28-0	90756	25790	123190	18777	43970	29498	1.35903	0.223665	0.384777	-1.3779	down
MEDN0768	C18H30O3	13-oxoODE	13-氧代-9Z,11E-十八碳二烯酸	FA	脂肪酰类	Oxidized lipids	氧化脂质	54739-30-9	349480	225440	1029700	281630	176720	287270	1.09962	0.370522	0.464671	-1.10572	down
MEDN0784	C18H30O3	9-oxoODE	9-氧代-10E,12Z-十八碳二烯酸	FA	脂肪酰类	Oxidized lipids	氧化脂质	54232-59-6	349480	225440	1029700	281630	176720	287270	1.09962	0.370522	0.464671	-1.10572	down
MEDN0785	C20H32O4	LTB4	白三烯B4	FA	脂肪酰类	Oxidized lipids	氧化脂质	71160-24-2	94564	33543	134990	39692	47986	16030	1.42759	0.20664	0.394182	-1.34307	down
MEDN0790	C22H32O4	10S,17S-DiHDoHE	10(S),17(S)-二羟基-4Z,7Z,11E,13Z,15E,19Z-二十二碳六烯酸	FA	脂肪酰类	Oxidized lipids	氧化脂质	871826-47-0	90756	25790	123190	18777	43970	29498	1.35903	0.223665	0.384777	-1.3779	down
MEDN0802	C22H32O4	RvD5	7S,17S-二羟基-4Z,8E,10Z,13Z,15E,19Z-二十二碳六烯酸	FA	脂肪酰类	Oxidized lipids	氧化脂质	578008-43-2	90756	25790	123190	18777	43970	29498	1.35903	0.223665	0.384777	-1.3779	down
MEDN0824	C24H38O5	7-ketodeoxycholic acid	7-酮基-3α,12α-二羟基胆烷酸	Hormones and hormone related compunds	激素及激素相关物质	Hormones and hormone related compunds	激素及激素相关物质	911-40-0	60144	186960	59821	322620	113750	892600	1.52729	0.279207	4.32995	2.11435	up
MEDN1045	C6H5N5O2	Xanthopterin	黃喋呤	Nucleotide And Its metabolomics	核苷酸及其代谢物	Nucleotide and Its metabolomics	核苷酸及其代谢物	119-44-8	69248	44736	53573	22901	16760	8756.6	2.00215	0.0149432	0.288962	-1.79105	down
MEDN1074	C24H40O3	Allocholic acid	别石胆酸	Bile acids	胆汁酸	Bile acids	胆汁酸	2276-93-9	622560	542110	1795500	500890	324830	475630	1.37488	0.304756	0.43962	-1.18567	down
MEDN1078	C18H34O3	cis-EODA	顺-DL-9,10-环氧硬脂酸	FA	脂肪酰类	Oxidized lipids	氧化脂质	2443-39-2	311240	252560	789540	169850	303100	181240	1.34314	0.302464	0.483389	-1.04874	down
MEDN1104	C24H38O4	7-ketolithocholic acid	7-酮基石胆酸	Bile acids	胆汁酸	Bile acids	胆汁酸	4651-67-6	150240	396200	581090	1115800	1395900	4671800	1.86938	0.2179	6.37101	2.67152	up
MEDN1113	C24H38O4	12-ketolithocholic acid	12-酮基石胆酸	Bile acids	胆汁酸	Bile acids	胆汁酸	5130-29-0	150240	396200	581090	1115800	1395900	4671800	1.86938	0.2179	6.37101	2.67152	up
MEDN1121	C23H38O4	23-Nordeoxycholic acid	23-脱甲脱氧胆酸	Bile acids	胆汁酸	Bile acids	胆汁酸	53608-86-9	952.36	9	2272.7	28917	7186.2	28930	1.6353	0.103473	20.1088	4.32976	up
MEDN1126	C24H40O5	Gamma-Mercholic Acid	γ-鼠胆酸	Bile acids	胆汁酸	Bile acids	胆汁酸	547-75-1	1716900	9989200	2535100	7593900	6640100	30056000	1.45893	0.320537	3.10999	1.63691	up
MEDN1141	C24H38O4	Apocholic acid	原胆酸	Bile acids	胆汁酸	Bile acids	胆汁酸	641-81-6	150240	396200	581090	1115800	1395900	4671800	1.86938	0.2179	6.37101	2.67152	up
MEDN1144	C18H32O3	9(S)-HODE	（9S，10E，12Z）-9-羟基十八碳-10,12-二烯酸	FA	脂肪酰类	Oxidized lipids	氧化脂质	73543-67-6	15201	9449.8	63370	11243	8655.6	8212.7	1.22865	0.363121	0.319371	-1.64669	down
MEDN1154	C24H40O5	Cholic acid	胆酸	Bile acids	胆汁酸	Bile acids	胆汁酸	81-25-4	2958000	13958000	3877400	10734000	9714800	41484000	1.45421	0.318525	2.97848	1.57458	up
MEDN1179	C16H26O7	8-Epidermal glycoside	8-表皮糖苷	Others	其他	Others	其他	-	9	9	9	39430	32153	45523	2.177	0.00966426	4337.26	12.0826	up
MEDN1247	C5H7NO3	1-pyrroline-4-hydroxy-2-carboxylate	1-吡咯啉-4-羟基-2-羧酸盐	Heterocyclic compounds	杂环化合物	Heterocyclic compounds	杂环化合物	9054-77-7	193350	100740	67730	42793	38027	58099	1.78995	0.18403	0.383945	-1.38103	down
MEDN1291	C24H40O5	Noncholic acid	别胆酸	Bile acids	胆汁酸	Bile acids	胆汁酸	2464-18-8	2958000	13958000	3877400	10734000	9714800	41484000	1.45421	0.318525	2.97848	1.57458	up
MEDN1395	C9H10O2	2-Phenylpropionic acid	2-苯丙酸	Organic acid And Its derivatives	有机酸及其衍生物	Organic acid And Its derivatives	有机酸及其衍生物	7782-26-5	52840	37372	215820	621870	376070	379650	1.85525	0.0274975	4.50146	2.17039	up
MEDN1415	C18H30O3	13(S)-HOTrE(γ)	13-羟基-9Z,11E,15Z-十八碳三烯酸	FA	脂肪酰类	Oxidized lipids	氧化脂质	74784-20-6	544790	204800	927580	61671	189650	76338	1.79747	0.159721	0.195364	-2.35576	down
MEDN1426	C18H34O5	9(S),12(S),13(S)-TriHOME	9,12,13-三羟基-十八碳单烯酸	FA	脂肪酰类	Oxidized lipids	氧化脂质	97134-11-7	1637400	1145300	3672900	790540	784480	772490	1.70812	0.218749	0.363639	-1.45942	down
MEDN1521	C13H14N2O3	Antineoplaston A10	抗肿瘤药 A10	Amino acid and Its metabolomics	氨基酸及其代谢物	Amino acid derivatives	氨基酸衍生物	91531-30-5	17705	15608	14652	10674	5254.4	5661.8	1.93043	0.0207385	0.450124	-1.15161	down
MEDN1542	C24H42O21	Glycogen	糖原	Carbohydrates and Its metabolites	碳水化合物及其代谢物	Sugars	糖类	9005-79-2	9	604.32	9	1320.8	2607.7	3320.3	1.8302	0.0514452	11.648	3.54201	up
MEDN1581	C26H45NO7S	Taurohyocholic acid	牛磺猪胆酸	Bile acids	胆汁酸	Bile acids	胆汁酸	117997-17-8	138710	187350	258850	957820	265630	761670	1.75914	0.14814	3.39389	1.76294	up
MEDN1639	C9H16N2O6	Glu-Thr	谷氨酸-苏氨酸	Amino acid and Its metabolomics	氨基酸及其代谢物	Small Peptide	小肽	6875-80-5	18817	15927	7620.4	41084	29581	19817	1.57198	0.103199	2.1358	1.09478	up
MEDN1721	C9H10O2	M-toluene acetic acid	间甲苯乙酸	Organic acid And Its derivatives	有机酸及其衍生物	Organicacid and Its derivatives	有机酸及其衍生物	621-36-3	52840	37372	215820	621870	376070	379650	1.85525	0.0274975	4.50146	2.17039	up
MEDN1734	C19H32O4	5-(tetradecyloxy)furan-2-carboxylic acid(TOFA)	5-(十四氧基)呋喃-2-甲酸	Heterocyclic compounds	杂环化合物	Heterocyclic compounds	杂环化合物	54857-86-2	5650.9	3567.9	23790	3705.8	3364.1	5423.4	1.01995	0.398517	0.378484	-1.4017	down
MEDN1747	C9H10O2	3,4-Dimethylbenzoic acid	3,4-二甲基苯甲酸	Benzene and substituted derivatives	苯及其衍生物	Benzene and substituted derivatives	苯及其衍生物	619-04-5	9	9	9	15957	7126.5	7125.5	2.16862	0.0759812	1118.85	10.1278	up
MEDN1835	C10H13NO2	alpha-Methyl-DL-phenylalanine	α-甲基-DL-苯丙氨酸	Amino acid and Its metabolomics	氨基酸及其代谢物	Amino acid derivatives	氨基酸衍生物	1132-26-9	9	9	9	12559	635.69	2168.2	2.08167	0.305544	568.996	9.15227	up
MEDN1840	C18H30O2	Pinolenic acid	皮诺敛酸	FA	脂肪酰类	FFA	游离脂肪酸	16833-54-8	1181800	1438500	6130200	1271000	239110	945590	1.32937	0.321058	0.280635	-1.83323	down
MEDN1899	C24H40O4	Deoxycholic acid	脱氧胆酸	Bile acids	胆汁酸	Bile acids	胆汁酸	302-95-4	3191900	9071700	18987000	18726000	16725000	73327000	1.5287	0.296251	3.48083	1.79943	up
MEDN1901	C24H38O3	Dehydrolithocholic acid	脱氢石胆酸	Bile acids	胆汁酸	Bile acids	胆汁酸	1553-56-6	68295	84714	108680	67454	242570	248000	1.27556	0.234839	2.13239	1.09247	up
MEDN1906	C24H40O4	3-Epideoxycholic acid	3-表去氧胆酸	Bile acids	胆汁酸	Bile acids	胆汁酸	570-63-8	59471	448530	546210	1468500	310990	1040100	1.32147	0.217394	2.6746	1.41932	up
MEDN1907	C26H45NO7S	Taurine-α-ratcholate	牛磺-α-鼠胆酸	Bile acids	胆汁酸	Bile acids	胆汁酸	25696-60-0	138710	187350	258850	957820	265630	761670	1.75914	0.14814	3.39389	1.76294	up
MEDP0186	C15H11I4NO4	L-Thyroxine	左旋甲状腺素	Hormones and hormone related compunds	激素及激素相关物质	Hormones and hormone related compunds	激素及激素相关物质	51-48-9	27675	29835	36439	11462	16040	12831	2.07129	0.00923933	0.429307	-1.21992	down
MEDP0203	C9H8O	Trans-Cinnamaldehyde	反式肉桂醛	Benzene and substituted derivatives	苯及其衍生物	Benzene and substituted derivatives	苯及其衍生物	14371-10-9	9	9	9	1326700	1046000	983770	2.1759	0.00877153	124314	16.9236	up
MEDP0443	C20H23N7O7	10-Formyl-Thf	甲酰四氢叶酸	Heterocyclic compounds	杂环化合物	Pteridines and derivatives	蝶啶及其衍生物	2800-34-2	82466	1257400	120820	87193	111970	41906	1.11221	0.402134	0.165038	-2.59913	down
MEDP0611	C8H11N3O3	N-Acetyl-L-Histidine	N-乙酰-L-组氨酸	Amino acid and Its metabolomics	氨基酸及其代谢物	Amino acid derivatives	氨基酸衍生物	2497/2/1	207820	79368	45600	32003	34032	60799	1.45356	0.297881	0.381126	-1.39166	down
MEDP0889	C21H30O5	Cortisol	皮质醇	Hormones and hormone related compunds	激素及激素相关物质	Hormones and hormone related compunds	激素及激素相关物质	50-23-7	22053	11993	15071	9	9	9	2.17974	0.0315226	0.000549708	-10.829	down
MEDP1084	C19H37NO4	Carnitine C12:0	十二烷肉碱	FA	脂肪酰类	CAR	酰基肉碱	25518-54-1	79457	25832	63778	51336	14081	15230	1.37268	0.220528	0.477012	-1.0679	down
MEDP1162	C6H7N5O	1-Methylguanine	1-甲基鸟嘌呤	Nucleotide And Its metabolomics	核苷酸及其代谢物	Nucleotide and Its metabolomics	核苷酸及其代谢物	938-85-2	1958200	4258600	4019300	1274900	2699100	1051700	1.47996	0.131901	0.490978	-1.02627	down
MEDP1177	C5H11NO2	N-Methyl-α-aminoisobutyric acid	N-甲基-α-氨基异丁酸	Amino acid and Its metabolomics	氨基酸及其代谢物	Amino acid derivatives	氨基酸衍生物	2566-34-9	7045100	6436600	8699800	17794000	15924000	14961000	2.10713	0.00140731	2.19458	1.13394	up
MEDP1231	C20H23N7O7	Folic acid	亚叶酸	Organic acid And Its derivatives	有机酸及其衍生物	Organic acid And Its derivatives	有机酸及其衍生物	59-30-3	82466	1257400	120820	87193	111970	41906	1.11221	0.402134	0.165038	-2.59913	down
MEDP1376	C28H55NO4	Carnitine C21:0	肉碱 C21:0	FA	脂肪酰类	CAR	酰基肉碱	-	37018	32199	24058	46297	35689	109420	1.41988	0.289889	2.05206	1.03707	up
MEDP1398	C23H43NO4	Carnitine C16:1	肉碱 C16:1	FA	脂肪酰类	CAR	酰基肉碱	-	1626300	613360	1098100	783230	459610	327620	1.59332	0.170906	0.470513	-1.08769	down
MEDP1402	C21H39NO5	Carnitine C14:1-OH	肉碱 C14:1-OH	FA	脂肪酰类	CAR	酰基肉碱	-	544210	122120	309780	245440	89299	115260	1.27078	0.28616	0.461013	-1.11712	down
MEDP1404	C21H37NO5	Carnitine C14:2-OH	肉碱 C14:2-OH	FA	脂肪酰类	CAR	酰基肉碱	-	443290	115630	242080	202740	62875	87967	1.39254	0.256099	0.441426	-1.17976	down
MEDP1415	C16H29NO6	Carnitine C9:DC	肉碱 C9:DC	FA	脂肪酰类	CAR	酰基肉碱	-	464530	138690	489140	187920	171780	107270	1.44387	0.202036	0.427487	-1.22605	down
MEDP1424	C16H31NO4	Carnitine C9:0	肉碱 C9:0	FA	脂肪酰类	CAR	酰基肉碱	-	39267	119750	200640	414820	291460	490460	1.82873	0.0216238	3.32745	1.73442	up
MEDP1425	C14H27NO5	Carnitine C7-OH	肉碱 C7-OH	FA	脂肪酰类	CAR	酰基肉碱	-	33219	26943	19205	97565	24736	44925	1.24181	0.308633	2.107	1.07519	up
MEDP1426	C13H23NO6	Carnitine C6:DC	肉碱 C6:DC	FA	脂肪酰类	CAR	酰基肉碱	-	812280	1088400	3147400	255580	941710	94439	1.55456	0.225364	0.255885	-1.96643	down
MEDP1429	C12H21NO6	Carnitine C5:DC	肉碱 C5:DC	FA	脂肪酰类	CAR	酰基肉碱	-	128780	76639	141390	531850	109340	217330	1.28059	0.30974	2.47548	1.30771	up
MEDP1508	C14H20N2O3S	Phe-Met	L-苯丙氨酰-L-蛋氨酸	Amino acid and Its metabolomics	氨基酸及其代谢物	Small Peptide	小肽	15080-84-9	68746	42870	125200	51464	32028	34502	1.46631	0.241	0.498252	-1.00505	down
MEDP1513	C16H29NO4	Carnitine C9:1	肉碱 C9:1	FA	脂肪酰类	CAR	酰基肉碱	-	15325	58539	81182	167580	96750	119770	1.63746	0.0552561	2.47733	1.30879	up
MEDP1637	C21H28O4	11-Dehydrocorticosterone	11-去氢皮质甾酮	Hormones and hormone related compunds	激素及激素相关物质	Hormones and hormone related compunds	激素及激素相关物质	72-23-1	65774	23319	38757	265010	43768	65178	1.17348	0.364212	2.92496	1.54842	up
MEDP1685	C18H39NO3	Phytosphingosine	植物鞘氨醇	SL	鞘脂类	SM	鞘磷脂	554-62-1	195300	203030	31511	467150	625950	535600	1.69113	0.0058545	3.78908	1.92185	up
MEDP1882	C15H22N2O3	Phe-Leu	L-苯丙氨酸-L-亮氨酸	Amino acid and Its metabolomics	氨基酸及其代谢物	Small Peptide	小肽	3303-55-7	8778.9	20124	16410	17857	19587	161740	1.25842	0.394559	4.39575	2.13611	up
MEDP1895	C18H20N2O4	Tyr-Phe	酪氨酸-苯丙氨酸	Amino acid and Its metabolomics	氨基酸及其代谢物	Small Peptide	小肽	17355-11-2	9	9	9	7588.7	6036	75162	2.13751	0.32371	3288.4	11.6832	up
MEDP1936	C16H27NO14	L-Aspartic acid-O-diglucoside	天冬氨酸-O-二葡萄糖苷	Amino acid and Its metabolomics	氨基酸及其代谢物	Small Peptide	小肽	-	762.83	4117	3975.7	8130.6	24653	3975.7	1.50185	0.277115	4.151	2.05346	up
MEDP1968	C10H22N2O4	L-Lysine-Butanoic Acid	L-赖氨酸丁酸酯	Amino acid and Its metabolomics	氨基酸及其代谢物	Amino acid derivatives	氨基酸衍生物	80407-71-2	9477800	7220200	11034000	24648000	20836000	17710000	2.02038	0.0128666	2.27874	1.18824	up
MEDP1973	C7H14NO2+	D-Proline betaine	脯氨酸甜菜碱	Amino acid and Its metabolomics	氨基酸及其代谢物	Amino acid derivatives	氨基酸衍生物	1195-94-4	1004800	737040	1891100	610430	653930	485980	1.62983	0.21181	0.481797	-1.0535	down
MEDP2026	C5H9NO4S	Carbocysteine	羧甲司坦	Organic acid And Its derivatives	有机酸及其衍生物	Organic acid And Its derivatives	有机酸及其衍生物	638-23-3	270440	60229	30937	67734	5676.4	7974.2	1.46885	0.340937	0.225064	-2.15159	down
MEDP2086	C13H19NO3	H-D-Tyr-OtBu	D-酪氨酸叔丁酯	Benzene and substituted derivatives	苯及其衍生物	Benzene and substituted derivatives	苯及其衍生物	87553-74-0	28104	90021	54488	22010	19674	28491	1.55054	0.195082	0.406545	-1.29851	down
MEDP2224	C17H14N2O3	AG-490 (Tyrphostin B42)	AG-490 (Tyrphostin B42)	Benzene and substituted derivatives	苯及其衍生物	Benzene and substituted derivatives	苯及其衍生物	133550-30-8	130170	101840	216180	61414	55374	63365	1.91825	0.120931	0.401957	-1.31489	down
MEDP2233	C20H32O5	8-iso Prostaglandin E2	8-异前列腺素E2	Organic acid And Its derivatives	有机酸及其衍生物	Organicacid and Its derivatives	有机酸及其衍生物	27415-25-4	229530	560000	206590	851070	320830	1771600	1.43632	0.262057	2.95497	1.56314	up
MEDP2235	C20H32O5	15-keto Prostaglandin E1	15-酮前列腺素E1	Organic acid And Its derivatives	有机酸及其衍生物	Organicacid and Its derivatives	有机酸及其衍生物	22973-19-9	229530	560000	206590	851070	320830	1771600	1.43632	0.262057	2.95497	1.56314	up
MEDP2283	C19H18N2O3S	ST-638	ST-638	Organic acid And Its derivatives	有机酸及其衍生物	Organicacid and Its derivatives	有机酸及其衍生物	107761-24-0	284170	1140400	418460	1344300	1108100	5180400	1.64821	0.279301	4.14144	2.05013	up
