# Supplementary material for: Exploring the mechanism of action of Sanzi formula in intervening colorectal adenoma by targeting intestinal flora and intestinal metabolism
Source: Front Microbiol. 2022 Sep 8;13:1001372. doi: 10.3389/fmicb.2022.1001372 (PMC9504867; doi:10.3389/fmicb.2022.1001372)
Supplement: Supplementary file 2 [file Table_2.XLSX]

## Sheet: cao
Index	Muribaculum	Dubosiella	Tyzzerella	Paludicola	Mucinivorans	[Anaerorhabdus]_furcosa_group	Angelakisella	DNF00809	Sediminibacterium	Erysipelotrichaceae_UCG-003	Pseudonocardia	Sutterella	Gardnerella
Deoxycytidine	0.148811	0.554893	0.075002	0.803662	0.685107	0.843677	0.872998	0.246944	0.74266	-0.296014	-0.208677	-0.795625	-0.795625
Methacholine	0.663141	0.585777	0.625962	0.747778	0.608031	0.784737	0.770029	0.707384	0.655436	-0.442359	-0.699429	-0.699431	-0.699431
Anserine	-0.596676	-0.550501	-0.478037	-0.740767	-0.740522	-0.897402	-0.901517	-0.535324	-0.731466	0.569908	0.64174	0.833871	0.833871
N-Acetyl-D-Galactosamine	0.549963	-0.223996	0.106888	-0.0218981	0.675693	0.666891	0.578715	0.055387	0.230223	-0.980058	-0.644266	-0.668346	-0.668346
Ectoine	-0.541028	-0.73217	-0.648926	-0.558749	-0.357612	-0.413537	-0.585166	-0.355321	-0.625711	0.209254	0.381758	0.416621	0.416621
Taurocholic acid	0.223504	0.175978	0.000784756	0.45209	0.734151	0.863825	0.83357	0.179096	0.613162	-0.700786	-0.461585	-0.820215	-0.820215
Taurochenodesoxycholic Acid	0.655824	0.635175	0.649268	0.764255	0.606636	0.787347	0.798051	0.706016	0.707381	-0.446024	-0.705224	-0.705226	-0.705226
Hyocholic acid	0.754752	-0.0552666	0.569962	0.0619855	0.325587	0.392359	0.263016	0.594224	0.0864497	-0.628121	-0.844967	-0.325448	-0.325448
Cholic acid	0.767009	-0.0461621	0.583688	0.0735669	0.314496	0.37955	0.245717	0.607393	0.0689149	-0.597388	-0.833825	-0.311567	-0.311567
Tauro-alpha-muricholic acid	0.436192	0.199443	0.218918	0.524577	0.65001	0.793596	0.685909	0.445312	0.451388	-0.547975	-0.554494	-0.716547	-0.716547
Phytosphingosine	0.558557	0.69526	0.955176	0.528207	0.0228497	0.242847	0.323218	0.977053	0.556579	-0.0924149	-0.781951	-0.132629	-0.132629
