# Supplementary material for: Exploring the mechanism of action of Sanzi formula in intervening colorectal adenoma by targeting intestinal flora and intestinal metabolism
Source: Front Microbiol. 2022 Sep 8;13:1001372. doi: 10.3389/fmicb.2022.1001372 (PMC9504867; doi:10.3389/fmicb.2022.1001372)
Supplement: Supplementary file 3 [file Table_3.XLS]

Index	index	raw_names	A.442	A.499	A.498	A.445	A.446	A.447	A.500	A.449	A.450	C.453	C.455	C.456	C.457	C.458	C.459	C.461	C.462	C.463	C.464	D.477	D.478	D.479	D.480	D.481	D.482	D.483	D.486	D.487	D.488	shapiroP	distribution	HomogeneityP	HomogeneityTest	p-value	significant	diff_Groups	VS Group Name: post.hoc padj	VS Group Name: post.hoc padj	VS Group Name: post.hoc padj	q-value
index1	[Anaerorhabdus]_furcosa_group	0.00E+00	0.00E+00	0.00E+00	0.00E+00	0.00E+00	0.00E+00	0.00E+00	0.00E+00	1.54E-05	2.93E-05	8.54E-05	6.96E-05	6.06E-05	2.89E-05	4.42E-05	5.64E-05	1.44E-05	5.51E-05	7.18E-05	4.28E-05	1.41E-05	1.43E-05	0.00E+00	0.00E+00	0.00E+00	0.00E+00	0.00E+00	0.00E+00	0.00E+00	0.00E+00	1.16E-05	Non-Gaussian distribution	1.51E-03	Inhomogeneity	5.31E-09	***	C-A,D-C	C-A: 6.58757106641872e-08	D-A: 0.962941653172134	D-C: 3.500359313513e-08	4.19156E-07
index2	Methylobacillus	2.82E-05	6.87E-05	1.01E-04	7.08E-05	6.88E-05	7.14E-05	4.34E-05	8.65E-05	9.24E-05	1.47E-05	0.00E+00	0.00E+00	0.00E+00	0.00E+00	2.94E-05	2.82E-05	0.00E+00	1.38E-05	0.00E+00	0.00E+00	1.41E-05	1.43E-05	0.00E+00	0.00E+00	0.00E+00	0.00E+00	0.00E+00	0.00E+00	0.00E+00	0.00E+00	9.65E-06	Non-Gaussian distribution	1.46E-04	Inhomogeneity	1.73E-08	***	C-A,D-A	C-A: 2.90230259603064e-07	D-A: 7.66988663691848e-08	D-C: 0.853267309907368	6.81684E-07
index3	Paludicola	1.41E-05	0.00E+00	0.00E+00	4.25E-05	1.38E-05	0.00E+00	5.79E-05	0.00E+00	0.00E+00	1.47E-05	2.42E-04	2.23E-04	1.97E-04	2.74E-04	2.50E-04	2.82E-05	1.44E-04	1.10E-04	2.01E-04	1.14E-04	1.41E-05	5.73E-05	4.43E-05	1.41E-05	4.21E-05	1.00E-04	1.43E-05	0.00E+00	4.30E-05	0.00E+00	5.86E-05	Non-Gaussian distribution	4.06E-04	Inhomogeneity	5.58E-08	***	C-A,D-C	C-A: 1.63365463823339e-07	D-A: 0.679739226975481	D-C: 1.37656304000089e-06	1.46959E-06
index4	Lysobacter	1.41E-04	1.65E-04	1.44E-04	1.70E-04	1.38E-04	2.14E-04	1.30E-04	1.73E-04	1.08E-04	8.79E-05	7.11E-05	9.74E-05	1.36E-04	2.89E-05	4.42E-05	8.46E-05	1.16E-04	4.13E-05	4.31E-05	8.57E-05	1.27E-04	2.87E-05	1.48E-05	0.00E+00	0.00E+00	0.00E+00	1.43E-05	0.00E+00	0.00E+00	0.00E+00	3.27E-02	Non-Gaussian distribution	9.44E-01	Homogeneity	1.20E-07	***	C-A,D-A,D-C	C-A: 0.000467571700241032	D-A: 6.66941835092416e-08	D-C: 0.00560163309917883	2.36068E-06
index5	Faecalibacterium	4.08E-04	5.36E-04	3.59E-04	5.52E-04	3.44E-04	3.14E-04	3.76E-04	5.05E-04	1.54E-05	1.03E-04	2.85E-05	6.96E-05	6.06E-05	1.88E-04	0.00E+00	1.41E-04	2.89E-05	8.27E-05	1.44E-05	2.86E-05	2.82E-05	7.16E-05	1.48E-05	5.64E-05	0.00E+00	2.86E-05	4.30E-05	4.20E-05	0.00E+00	7.28E-05	1.80E-05	Non-Gaussian distribution	2.13E-06	Inhomogeneity	5.03E-07	***	C-A,D-A	C-A: 7.37110459025914e-06	D-A: 1.59248569076009e-06	D-C: 0.827762693792844	7.94929E-06
index6	Rodentibacter	3.10E-04	3.85E-04	4.03E-04	2.83E-04	3.16E-04	2.57E-04	3.47E-04	3.61E-04	0.00E+00	0.00E+00	0.00E+00	0.00E+00	0.00E+00	1.44E-05	0.00E+00	0.00E+00	1.44E-05	1.38E-05	2.87E-05	0.00E+00	0.00E+00	0.00E+00	1.18E-04	1.97E-04	0.00E+00	0.00E+00	0.00E+00	0.00E+00	4.30E-05	1.46E-05	1.52E-06	Non-Gaussian distribution	1.52E-08	Inhomogeneity	1.53E-06	***	C-A,D-A	C-A: 3.78686871482792e-06	D-A: 2.53341121101425e-05	D-C: 0.753557948285743	2.01666E-05
index7	Lachnospira	9.86E-05	2.34E-04	1.29E-04	1.13E-04	9.63E-05	1.00E-04	1.59E-04	2.02E-04	4.62E-05	4.40E-05	0.00E+00	2.78E-05	6.06E-05	5.77E-05	2.94E-05	5.64E-05	0.00E+00	1.38E-05	1.44E-05	0.00E+00	2.82E-05	4.30E-05	0.00E+00	1.41E-05	1.40E-05	1.43E-05	1.43E-05	0.00E+00	1.43E-05	2.91E-05	1.25E-04	Non-Gaussian distribution	9.09E-05	Inhomogeneity	1.82E-06	***	C-A,D-A	C-A: 2.14562745884939e-05	D-A: 5.57756410790589e-06	D-C: 0.867080894051758	2.05256E-05
index8	Angelakisella	0.00E+00	0.00E+00	0.00E+00	0.00E+00	0.00E+00	0.00E+00	0.00E+00	0.00E+00	0.00E+00	1.47E-05	4.27E-05	6.96E-05	7.58E-05	2.89E-05	7.36E-05	2.82E-05	1.44E-05	1.38E-05	2.87E-05	4.28E-05	1.41E-05	2.87E-05	1.48E-05	0.00E+00	0.00E+00	0.00E+00	0.00E+00	0.00E+00	0.00E+00	0.00E+00	4.09E-06	Non-Gaussian distribution	6.20E-05	Inhomogeneity	2.32E-06	***	C-A,D-C	C-A: 6.02943933858402e-06	D-A: 0.800724970031341	D-C: 3.26103273822209e-05	2.29104E-05
index9	Flavobacterium	1.41E-05	0.00E+00	2.88E-05	0.00E+00	1.38E-05	1.43E-05	2.90E-05	0.00E+00	1.54E-05	2.93E-05	1.42E-05	1.39E-05	3.03E-05	4.33E-05	1.47E-05	0.00E+00	0.00E+00	1.38E-05	0.00E+00	0.00E+00	0.00E+00	0.00E+00	2.21E-04	1.83E-04	2.81E-04	1.14E-04	1.15E-04	1.40E-04	1.43E-04	1.46E-04	3.78E-06	Non-Gaussian distribution	5.93E-09	Inhomogeneity	9.64E-06	***	D-A,D-C	C-A: 0.997884220625963	D-A: 5.12409632722477e-05	D-C: 4.34327689015079e-05	8.45785E-05
index10	Arthrobacter	4.22E-05	1.10E-04	1.15E-04	4.25E-05	4.13E-05	5.72E-05	2.90E-05	7.21E-05	3.08E-05	8.79E-05	4.27E-05	0.00E+00	4.55E-05	4.33E-05	0.00E+00	2.82E-05	2.89E-05	6.89E-05	1.44E-05	1.43E-05	1.41E-05	0.00E+00	1.48E-05	0.00E+00	0.00E+00	0.00E+00	0.00E+00	0.00E+00	0.00E+00	1.46E-05	1.15E-03	Non-Gaussian distribution	5.59E-04	Inhomogeneity	1.94E-05	***	C-A,D-A	C-A: 0.00640829189634007	D-A: 1.21207469656603e-05	D-C: 0.0610462370408427	0.000153069
index11	Subgroup_7	4.22E-05	4.12E-05	1.01E-04	1.13E-04	2.75E-05	5.72E-05	7.24E-05	2.88E-05	3.08E-05	1.47E-05	0.00E+00	2.78E-05	1.52E-05	1.44E-05	1.47E-05	1.41E-05	4.33E-05	0.00E+00	0.00E+00	0.00E+00	0.00E+00	1.43E-05	0.00E+00	0.00E+00	0.00E+00	0.00E+00	0.00E+00	1.40E-05	0.00E+00	0.00E+00	1.76E-05	Non-Gaussian distribution	3.54E-05	Inhomogeneity	2.75E-05	***	C-A,D-A	C-A: 0.000643365734187662	D-A: 3.6380566892813e-05	D-C: 0.535106535133838	0.000182367
index12	DNF00809	0.00E+00	0.00E+00	1.44E-05	0.00E+00	0.00E+00	0.00E+00	1.45E-05	1.44E-05	1.54E-05	0.00E+00	5.69E-05	4.17E-05	3.03E-05	2.89E-05	2.94E-05	2.82E-05	1.44E-05	4.13E-05	1.44E-05	2.86E-05	1.41E-05	1.43E-05	1.48E-05	2.82E-05	1.40E-05	2.86E-05	0.00E+00	0.00E+00	0.00E+00	0.00E+00	1.90E-03	Non-Gaussian distribution	3.21E-01	Homogeneity	3.04E-05	***	C-A,D-C	C-A: 3.74045384695654e-05	D-A: 0.490795664266443	D-C: 0.000804049409092178	0.000182367
index13	Caenimonas	5.63E-05	4.12E-05	7.19E-05	4.25E-05	2.75E-05	4.29E-05	5.79E-05	1.44E-05	6.16E-05	4.40E-05	7.11E-05	2.78E-05	1.52E-05	2.89E-05	4.42E-05	4.23E-05	4.33E-05	1.38E-05	1.44E-05	4.28E-05	0.00E+00	2.87E-05	1.48E-05	0.00E+00	0.00E+00	0.00E+00	0.00E+00	0.00E+00	0.00E+00	2.91E-05	2.71E-02	Non-Gaussian distribution	5.17E-01	Homogeneity	3.11E-05	***	D-A,D-C	C-A: 0.248281880855589	D-A: 2.67166585961043e-05	D-C: 0.00203760876376735	0.000182367
index14	Gastranaerophilales	7.04E-05	4.12E-05	1.01E-04	4.25E-05	5.50E-05	5.72E-05	0.00E+00	1.01E-04	3.08E-05	1.03E-04	0.00E+00	0.00E+00	0.00E+00	0.00E+00	0.00E+00	1.41E-05	0.00E+00	0.00E+00	0.00E+00	0.00E+00	0.00E+00	1.43E-05	5.91E-05	4.23E-05	0.00E+00	5.72E-05	1.43E-05	0.00E+00	2.87E-05	2.91E-05	1.18E-04	Non-Gaussian distribution	8.71E-06	Inhomogeneity	3.23E-05	***	C-A,D-A	C-A: 2.12633999754352e-05	D-A: 0.00645135472436587	D-C: 0.0936383822166691	0.000182367
index15	Massilia	1.13E-04	5.49E-05	7.19E-05	9.91E-05	5.50E-05	5.72E-05	1.16E-04	2.88E-05	1.23E-04	1.61E-04	1.42E-05	5.57E-05	3.03E-05	1.15E-04	4.42E-05	5.64E-05	4.33E-05	4.13E-05	4.31E-05	4.28E-05	4.23E-05	7.16E-05	0.00E+00	0.00E+00	0.00E+00	0.00E+00	0.00E+00	0.00E+00	0.00E+00	0.00E+00	7.65E-03	Non-Gaussian distribution	2.65E-01	Homogeneity	4.72E-05	***	C-A,D-A,D-C	C-A: 0.0253439904295342	D-A: 2.81115374352048e-05	D-C: 0.0349705852425609	0.000248703
index16	Muribaculum	1.46E-03	2.05E-03	2.20E-03	1.25E-03	3.21E-03	3.77E-03	5.66E-03	6.63E-03	9.12E-03	6.46E-03	1.36E-02	6.35E-03	1.34E-02	1.52E-02	1.23E-02	1.12E-02	1.96E-02	1.77E-02	1.81E-02	3.85E-02	9.33E-03	3.32E-03	2.35E-03	1.40E-03	6.32E-03	2.13E-03	1.13E-02	6.52E-03	1.41E-02	2.10E-03	1.33E-04	Non-Gaussian distribution	3.76E-03	Inhomogeneity	8.62E-05	***	C-A,D-C	C-A: 0.000152450204303545	D-A: 0.78835218874316	D-C: 0.000877993824482615	0.000425525
index18	Pseudonocardia	2.96E-04	3.02E-04	2.44E-04	1.84E-04	7.29E-04	3.86E-04	1.10E-03	5.77E-05	2.93E-04	1.76E-04	2.85E-05	2.37E-04	3.18E-04	7.22E-05	1.47E-04	1.27E-04	3.03E-04	1.93E-04	2.44E-04	1.00E-04	6.06E-04	1.35E-03	6.94E-04	3.52E-04	5.47E-04	5.15E-04	1.03E-03	9.37E-04	1.12E-03	5.24E-04	1.89E-03	Non-Gaussian distribution	4.41E-03	Inhomogeneity	1.15E-04	***	D-A,D-C	C-A: 0.226764770588284	D-A: 0.00729254050034733	D-C: 8.83162977607377e-05	0.000535628
index19	Faecalibaculum	2.82E-05	5.49E-05	2.88E-05	4.25E-05	6.88E-05	5.72E-05	0.00E+00	5.77E-05	1.08E-04	1.03E-04	7.11E-05	8.35E-05	6.06E-05	2.89E-05	1.47E-05	1.41E-05	1.44E-05	1.38E-05	4.31E-05	2.86E-05	1.41E-05	0.00E+00	0.00E+00	0.00E+00	0.00E+00	0.00E+00	0.00E+00	0.00E+00	0.00E+00	0.00E+00	1.20E-03	Non-Gaussian distribution	1.06E-05	Inhomogeneity	1.52E-04	***	D-A,D-C	C-A: 0.26097085135687	D-A: 0.000119798646411207	D-C: 0.00780356965211171	0.000633254
index20	Methylotenera	4.22E-05	4.12E-05	2.88E-05	1.13E-04	1.38E-05	5.72E-05	7.24E-05	2.88E-05	0.00E+00	0.00E+00	0.00E+00	0.00E+00	1.52E-05	0.00E+00	0.00E+00	0.00E+00	0.00E+00	0.00E+00	0.00E+00	0.00E+00	0.00E+00	0.00E+00	0.00E+00	0.00E+00	0.00E+00	0.00E+00	0.00E+00	0.00E+00	0.00E+00	0.00E+00	6.28E-08	Non-Gaussian distribution	0.00E+00	Inhomogeneity	1.52E-04	***	C-A,D-A	C-A: 0.000692077421584503	D-A: 0.000444522885292953	D-C: 0.984669539622851	0.000633254
index21	Fusobacterium	5.63E-05	5.49E-05	2.88E-05	5.66E-05	6.88E-05	1.00E-04	1.20E-03	5.77E-05	2.00E-04	1.17E-04	7.11E-04	1.17E-03	7.13E-04	1.44E-03	4.27E-04	1.79E-03	2.40E-03	7.44E-04	9.20E-04	1.74E-03	6.06E-04	1.42E-03	5.02E-04	5.08E-04	2.53E-04	8.01E-04	8.17E-04	9.79E-04	1.05E-03	8.73E-05	9.18E-03	Non-Gaussian distribution	2.00E-01	Homogeneity	2.54E-04	***	C-A	C-A: 0.000158375975969571	D-A: 0.059367137019583	D-C: 0.0616312973620018	0.001004502
index22	Rikenella	1.41E-05	5.49E-05	1.44E-05	1.42E-05	1.38E-05	4.29E-05	0.00E+00	2.88E-05	0.00E+00	5.86E-05	0.00E+00	0.00E+00	1.52E-05	0.00E+00	0.00E+00	0.00E+00	0.00E+00	1.38E-05	0.00E+00	0.00E+00	0.00E+00	0.00E+00	0.00E+00	0.00E+00	0.00E+00	0.00E+00	0.00E+00	0.00E+00	0.00E+00	0.00E+00	1.02E-07	Non-Gaussian distribution	0.00E+00	Inhomogeneity	3.90E-04	***	C-A,D-A	C-A: 0.00258225208066287	D-A: 0.000691223738254809	D-C: 0.869056555103945	0.001467501
index23	Haemophilus	8.45E-05	1.37E-05	7.19E-05	4.25E-05	4.13E-05	0.00E+00	5.79E-05	2.88E-05	4.62E-05	4.40E-05	0.00E+00	0.00E+00	3.03E-05	5.77E-05	1.47E-05	2.82E-05	4.33E-05	0.00E+00	2.87E-05	0.00E+00	1.41E-05	1.43E-05	0.00E+00	1.41E-05	0.00E+00	0.00E+00	1.43E-05	0.00E+00	0.00E+00	0.00E+00	1.11E-03	Non-Gaussian distribution	4.56E-03	Inhomogeneity	7.26E-04	***	C-A,D-A	C-A: 0.0350123386328176	D-A: 0.000512562588429355	D-C: 0.225032199290729	0.002608272
index24	Devosia	2.82E-05	1.37E-05	4.31E-05	5.66E-05	2.75E-05	1.43E-05	1.45E-05	0.00E+00	0.00E+00	0.00E+00	0.00E+00	0.00E+00	0.00E+00	0.00E+00	0.00E+00	0.00E+00	0.00E+00	0.00E+00	0.00E+00	0.00E+00	0.00E+00	1.43E-05	0.00E+00	0.00E+00	0.00E+00	0.00E+00	0.00E+00	0.00E+00	0.00E+00	0.00E+00	3.70E-08	Non-Gaussian distribution	0.00E+00	Inhomogeneity	7.82E-04	***	C-A,D-A	C-A: 0.00164067844637161	D-A: 0.00338656408496329	D-C: 0.957217770691	0.002644421
index25	Erysipelotrichaceae_UCG-003	1.41E-05	1.37E-05	1.44E-05	1.42E-05	0.00E+00	0.00E+00	0.00E+00	0.00E+00	1.54E-05	4.40E-05	4.27E-05	5.57E-05	9.10E-05	0.00E+00	1.47E-05	1.41E-05	8.67E-05	6.89E-05	1.01E-04	5.71E-05	1.41E-05	2.87E-05	0.00E+00	2.82E-05	4.21E-05	1.43E-05	1.43E-05	1.40E-05	1.43E-05	2.91E-05	2.16E-04	Non-Gaussian distribution	1.82E-03	Inhomogeneity	8.06E-04	***	C-A,D-C	C-A: 0.000975760436697004	D-A: 0.693211546118223	D-C: 0.00794325345426161	0.002644421
index26	Coprococcus	2.68E-03	3.43E-03	2.79E-03	5.45E-03	1.31E-03	2.56E-03	2.37E-03	4.04E-04	6.01E-04	4.98E-04	4.58E-03	3.56E-03	5.08E-03	2.74E-03	2.78E-03	2.65E-03	8.87E-03	2.76E-03	8.29E-03	9.15E-03	7.18E-03	6.35E-03	6.20E-03	5.24E-03	2.29E-03	1.02E-02	5.15E-03	4.70E-03	9.08E-03	8.60E-03	6.16E-02	Gaussian(Normal) distribution	2.95E-01	Homogeneity	8.37E-04	***	C-A,D-A	C-A: 0.0240319433704742	D-A: 0.0006579746364338	D-C: 0.337474930273392	0.002644421
index28	Alistipes	2.82E-04	1.65E-04	1.87E-04	9.91E-05	1.24E-04	1.00E-04	1.45E-05	0.00E+00	0.00E+00	4.40E-05	1.99E-04	2.23E-04	1.67E-04	4.04E-04	1.62E-04	3.24E-04	3.76E-04	2.07E-04	3.02E-04	2.43E-04	4.09E-04	3.01E-04	4.87E-04	2.54E-04	2.11E-04	2.72E-04	1.15E-04	3.78E-04	8.61E-05	2.47E-04	8.15E-01	Gaussian(Normal) distribution	4.84E-01	Homogeneity	1.08E-03	**	C-A,D-A	C-A: 0.00482204105952788	D-A: 0.00205602349101475	D-C: 0.940352007543228	0.003283185
index29	Gardnerella	0.00E+00	0.00E+00	0.00E+00	0.00E+00	0.00E+00	0.00E+00	0.00E+00	0.00E+00	3.08E-05	8.79E-05	1.42E-05	2.78E-05	7.58E-05	1.44E-05	4.42E-05	9.87E-05	8.67E-05	8.27E-05	1.01E-04	1.14E-04	1.13E-04	2.87E-05	0.00E+00	0.00E+00	0.00E+00	0.00E+00	0.00E+00	0.00E+00	0.00E+00	0.00E+00	4.79E-06	Non-Gaussian distribution	7.00E-01	Homogeneity	1.85E-03	**	C-A,D-C	C-A: 0.00407692275613625	D-A: 0.987885265605764	D-C: 0.00592261421193507	0.005411085
index32	Family_XIII_AD3011_group	3.13E-03	1.99E-03	8.48E-04	4.72E-03	1.97E-03	4.56E-03	1.82E-03	2.16E-04	2.46E-04	1.61E-04	6.47E-03	4.52E-03	5.58E-03	1.26E-02	3.81E-03	1.90E-03	9.25E-03	2.74E-03	4.02E-03	5.36E-03	5.56E-03	3.41E-03	3.09E-03	3.62E-03	3.76E-03	2.58E-03	3.00E-03	4.77E-03	4.45E-03	6.20E-03	9.73E-03	Non-Gaussian distribution	1.35E-02	Inhomogeneity	3.58E-03	**	C-A	C-A: 0.00252421664306457	D-A: 0.105094590260094	D-C: 0.25862586348931	0.010088334
index33	Mucinivorans	0.00E+00	0.00E+00	0.00E+00	0.00E+00	0.00E+00	0.00E+00	0.00E+00	0.00E+00	0.00E+00	0.00E+00	0.00E+00	0.00E+00	1.52E-05	0.00E+00	4.42E-05	4.23E-05	8.67E-05	2.76E-05	0.00E+00	7.14E-05	2.82E-05	0.00E+00	0.00E+00	0.00E+00	0.00E+00	0.00E+00	0.00E+00	0.00E+00	0.00E+00	0.00E+00	1.62E-08	Non-Gaussian distribution	0.00E+00	Inhomogeneity	3.79E-03	**	C-A,D-C	C-A: 0.00622967157922927	D-A: 0.941549979359692	D-C: 0.0139657073691188	0.010319903
index35	Christensenella	2.82E-04	3.30E-04	4.31E-05	1.42E-05	2.06E-04	1.43E-05	0.00E+00	0.00E+00	1.54E-05	5.86E-05	1.42E-05	2.78E-05	3.03E-05	4.33E-05	1.62E-04	8.74E-04	1.62E-03	7.17E-04	1.28E-03	1.30E-03	4.94E-04	1.91E-03	2.50E-03	3.20E-03	1.66E-03	1.50E-03	3.30E-04	3.36E-04	0.00E+00	6.26E-04	3.16E-05	Non-Gaussian distribution	3.21E-06	Inhomogeneity	4.87E-03	**	D-A	C-A: 0.268050010131236	D-A: 0.0034585586934146	D-C: 0.127434689222371	0.012503335
index36	Sutterella	1.69E-04	1.24E-04	1.15E-04	1.27E-04	2.06E-04	4.29E-05	5.79E-05	8.65E-05	4.62E-05	0.00E+00	2.72E-03	8.35E-05	2.46E-03	3.00E-03	1.25E-03	5.64E-05	1.27E-03	3.86E-04	4.31E-04	1.00E-04	0.00E+00	1.53E-03	1.18E-04	1.41E-04	5.19E-04	2.86E-05	1.43E-05	1.40E-05	1.43E-05	1.46E-05	1.41E-07	Non-Gaussian distribution	1.24E-09	Inhomogeneity	4.99E-03	**	C-A,D-C	C-A: 0.00713041809215964	D-A: 0.900252178133131	D-C: 0.0204172386254681	0.012503335
index37	Colidextribacter	1.41E-05	0.00E+00	2.88E-05	2.83E-05	0.00E+00	0.00E+00	0.00E+00	1.44E-05	1.54E-05	2.93E-05	1.42E-05	0.00E+00	0.00E+00	1.44E-05	0.00E+00	0.00E+00	0.00E+00	1.38E-05	0.00E+00	0.00E+00	0.00E+00	0.00E+00	0.00E+00	0.00E+00	0.00E+00	0.00E+00	0.00E+00	0.00E+00	0.00E+00	0.00E+00	1.80E-07	Non-Gaussian distribution	0.00E+00	Inhomogeneity	5.21E-03	**	D-A	C-A: 0.0630550046308487	D-A: 0.00433678116758518	D-C: 0.495408950716657	0.012503335
index38	Dielma	5.63E-05	0.00E+00	1.44E-05	0.00E+00	2.75E-05	2.86E-05	1.45E-05	1.44E-05	3.08E-05	0.00E+00	1.42E-05	0.00E+00	0.00E+00	0.00E+00	1.47E-05	0.00E+00	0.00E+00	0.00E+00	0.00E+00	0.00E+00	1.41E-05	1.43E-05	0.00E+00	0.00E+00	0.00E+00	0.00E+00	0.00E+00	0.00E+00	0.00E+00	0.00E+00	4.91E-07	Non-Gaussian distribution	8.81E-04	Inhomogeneity	5.29E-03	**	C-A,D-A	C-A: 0.0122538349461609	D-A: 0.0119581289270221	D-C: 0.999943227178855	0.012503335
index39	Candidatus_Hepatincola	1.13E-04	1.37E-04	1.44E-05	1.13E-04	4.13E-05	0.00E+00	4.34E-05	2.88E-05	0.00E+00	2.93E-05	0.00E+00	2.78E-05	0.00E+00	0.00E+00	0.00E+00	4.23E-05	0.00E+00	0.00E+00	0.00E+00	0.00E+00	1.41E-05	0.00E+00	0.00E+00	4.23E-05	0.00E+00	1.43E-05	2.87E-05	0.00E+00	0.00E+00	0.00E+00	5.26E-07	Non-Gaussian distribution	1.74E-04	Inhomogeneity	5.38E-03	**	C-A,D-A	C-A: 0.00967256199925337	D-A: 0.0159201050080685	D-C: 0.976596305589767	0.012503335
index40	Turicibacter	1.41E-05	0.00E+00	2.88E-05	1.42E-05	2.75E-05	0.00E+00	0.00E+00	2.88E-05	0.00E+00	1.47E-05	0.00E+00	0.00E+00	1.52E-05	0.00E+00	1.47E-05	0.00E+00	0.00E+00	1.38E-05	0.00E+00	0.00E+00	0.00E+00	0.00E+00	0.00E+00	0.00E+00	0.00E+00	0.00E+00	0.00E+00	0.00E+00	0.00E+00	0.00E+00	1.88E-07	Non-Gaussian distribution	0.00E+00	Inhomogeneity	5.98E-03	**	D-A	C-A: 0.0748963105051428	D-A: 0.00485100137300365	D-C: 0.472795513977013	0.013236678
index41	Tyzzerella	1.27E-03	1.77E-03	1.58E-03	3.82E-04	3.80E-03	2.01E-03	5.65E-04	7.21E-05	3.08E-05	5.86E-05	6.54E-04	8.43E-03	6.23E-03	2.02E-03	2.10E-03	5.03E-03	3.86E-03	2.15E-03	3.05E-03	7.71E-04	7.90E-04	7.88E-04	4.28E-04	1.55E-04	8.98E-04	4.01E-04	3.50E-03	1.16E-03	1.76E-03	1.06E-03	1.16E-04	Non-Gaussian distribution	1.12E-02	Inhomogeneity	6.03E-03	**	C-A,D-C	C-A: 0.0149050914690408	D-A: 0.996564203056742	D-C: 0.0123389343104237	0.013236678
index42	Pseudoxanthomonas	0.00E+00	1.37E-05	0.00E+00	0.00E+00	2.75E-05	0.00E+00	0.00E+00	0.00E+00	0.00E+00	0.00E+00	4.27E-05	4.17E-05	6.06E-05	5.77E-05	2.94E-05	0.00E+00	0.00E+00	0.00E+00	0.00E+00	1.43E-05	0.00E+00	0.00E+00	0.00E+00	0.00E+00	0.00E+00	1.43E-05	1.43E-05	0.00E+00	0.00E+00	0.00E+00	2.65E-07	Non-Gaussian distribution	1.52E-04	Inhomogeneity	6.73E-03	**	C-A,D-C	C-A: 0.0185462952910161	D-A: 0.982440117468824	D-C: 0.0121115867987166	0.014027612
index43	Flavitalea	1.41E-05	0.00E+00	1.44E-05	4.25E-05	0.00E+00	1.43E-05	4.34E-05	2.88E-05	0.00E+00	0.00E+00	0.00E+00	0.00E+00	1.52E-05	0.00E+00	0.00E+00	0.00E+00	0.00E+00	0.00E+00	0.00E+00	0.00E+00	0.00E+00	0.00E+00	0.00E+00	1.41E-05	0.00E+00	0.00E+00	0.00E+00	0.00E+00	0.00E+00	0.00E+00	3.40E-08	Non-Gaussian distribution	4.05E-05	Inhomogeneity	6.75E-03	**	C-A,D-A	C-A: 0.0153107195556383	D-A: 0.0145167506378252	D-C: 0.999723480404542	0.014027612
index45	[Eubacterium]_eligens_group	4.08E-04	5.49E-05	2.88E-04	5.24E-04	1.10E-04	8.29E-04	1.59E-04	1.73E-04	1.08E-04	1.76E-04	1.38E-03	4.45E-04	5.91E-04	7.65E-04	6.92E-04	1.55E-04	1.55E-03	2.48E-04	2.73E-04	3.00E-04	1.27E-04	9.03E-04	3.40E-04	3.81E-04	8.14E-04	1.07E-03	1.25E-03	1.71E-03	1.68E-03	2.37E-03	9.06E-04	Non-Gaussian distribution	1.39E-02	Inhomogeneity	7.86E-03	**	D-A	C-A: 0.281331029382545	D-A: 0.00564322347367618	D-C: 0.171756800132228	0.015919247
index46	Blastococcus	8.45E-05	2.20E-04	2.88E-05	5.66E-05	1.38E-05	2.86E-05	7.24E-05	1.30E-04	3.08E-05	1.17E-04	1.42E-05	4.17E-05	0.00E+00	4.33E-05	2.94E-05	9.87E-05	0.00E+00	2.76E-05	2.87E-05	0.00E+00	0.00E+00	7.16E-05	0.00E+00	4.23E-05	1.40E-05	1.43E-05	0.00E+00	0.00E+00	0.00E+00	2.91E-05	3.24E-05	Non-Gaussian distribution	9.69E-03	Inhomogeneity	8.06E-03	**	C-A,D-A	C-A: 0.0376165103751014	D-A: 0.0095409418397765	D-C: 0.827769008896125	0.015919247
index47	Ileibacterium	0.00E+00	0.00E+00	0.00E+00	0.00E+00	0.00E+00	0.00E+00	0.00E+00	0.00E+00	0.00E+00	0.00E+00	1.42E-05	0.00E+00	0.00E+00	1.44E-05	2.94E-05	1.41E-05	1.44E-05	0.00E+00	0.00E+00	2.86E-05	1.41E-05	1.43E-05	0.00E+00	0.00E+00	0.00E+00	0.00E+00	0.00E+00	0.00E+00	1.43E-05	0.00E+00	1.73E-07	Non-Gaussian distribution	0.00E+00	Inhomogeneity	8.48E-03	**	C-A	C-A: 0.00662157521684392	D-A: 0.439267122906729	D-C: 0.107929993788094	0.016334425
index48	Sediminibacterium	2.25E-04	3.71E-04	3.16E-04	7.08E-05	3.99E-04	2.29E-04	6.51E-04	1.44E-04	3.85E-04	1.47E-04	5.12E-04	8.63E-04	2.35E-03	2.12E-03	1.59E-03	4.93E-04	3.03E-04	3.31E-04	5.75E-04	1.43E-04	5.78E-04	5.59E-04	1.18E-04	1.69E-04	2.81E-04	1.72E-04	4.01E-04	2.94E-04	3.59E-04	2.18E-04	3.63E-07	Non-Gaussian distribution	7.95E-07	Inhomogeneity	9.04E-03	**	C-A,D-C	C-A: 0.0171225973630608	D-A: 0.994726130449804	D-C: 0.0215290415404614	0.017008053
index50	Subdoligranulum	1.41E-05	1.37E-05	0.00E+00	0.00E+00	1.38E-05	4.29E-05	1.45E-05	1.44E-05	3.08E-05	0.00E+00	4.27E-05	1.39E-05	1.52E-05	2.89E-05	2.94E-05	1.41E-05	0.00E+00	1.38E-05	1.44E-05	1.43E-05	0.00E+00	1.43E-05	0.00E+00	0.00E+00	0.00E+00	0.00E+00	0.00E+00	0.00E+00	0.00E+00	1.46E-05	8.77E-05	Non-Gaussian distribution	7.09E-02	Homogeneity	1.03E-02	*	D-C	C-A: 0.670379679088325	D-A: 0.0682942337925188	D-C: 0.00970825246299722	0.018207411
index51	Fluviicola	0.00E+00	0.00E+00	2.88E-05	7.08E-05	4.13E-05	7.14E-05	1.16E-04	0.00E+00	1.54E-05	0.00E+00	4.27E-05	1.11E-04	1.21E-04	1.88E-04	8.83E-05	7.05E-05	7.22E-05	2.76E-05	5.75E-05	1.43E-04	5.64E-05	5.73E-05	2.95E-05	1.41E-05	1.26E-04	2.86E-05	2.87E-05	2.80E-05	7.17E-05	1.46E-05	2.25E-02	Non-Gaussian distribution	5.74E-01	Homogeneity	1.03E-02	*	C-A,D-C	C-A: 0.0117814116146064	D-A: 0.82086700998367	D-C: 0.046822480980793	0.018207411
index52	Mucispirillum	3.52E-04	3.71E-04	3.16E-04	2.69E-04	2.89E-04	2.00E-04	2.03E-04	3.89E-04	6.01E-04	3.22E-04	2.99E-04	3.48E-04	3.03E-04	4.91E-04	2.50E-04	1.69E-04	2.02E-04	2.07E-04	3.88E-04	2.86E-04	2.68E-04	3.44E-04	2.95E-04	7.05E-05	1.12E-04	1.00E-04	1.72E-04	1.54E-04	1.43E-04	2.18E-04	3.79E-01	Gaussian(Normal) distribution	7.75E-01	Homogeneity	1.04E-02	*	D-A	C-A: 0.695038052887832	D-A: 0.010066381551505	D-C: 0.0647774725658842	0.018207411
index53	Agathobacter	1.41E-05	1.37E-05	5.75E-05	4.25E-05	2.75E-05	1.43E-05	0.00E+00	1.44E-05	0.00E+00	1.47E-05	1.42E-05	1.39E-05	0.00E+00	2.89E-05	1.47E-05	1.41E-05	2.89E-05	2.76E-05	1.44E-05	2.86E-05	1.27E-04	2.15E-04	1.33E-04	2.82E-04	8.42E-05	5.58E-04	1.43E-05	2.80E-05	1.43E-05	0.00E+00	1.16E-08	Non-Gaussian distribution	8.05E-14	Inhomogeneity	1.14E-02	*	D-A,D-C	C-A: 0.999501287832119	D-A: 0.0242259422745861	D-C: 0.022603286108779	0.019625798
index54	Anaerostignum	1.41E-05	0.00E+00	2.88E-05	0.00E+00	1.38E-05	1.43E-05	1.45E-05	1.44E-05	0.00E+00	0.00E+00	0.00E+00	0.00E+00	0.00E+00	1.44E-05	1.47E-05	0.00E+00	1.44E-05	0.00E+00	0.00E+00	0.00E+00	0.00E+00	0.00E+00	0.00E+00	0.00E+00	0.00E+00	0.00E+00	0.00E+00	0.00E+00	0.00E+00	0.00E+00	1.60E-07	Non-Gaussian distribution	0.00E+00	Inhomogeneity	1.18E-02	*	D-A	C-A: 0.181716497915375	D-A: 0.00870385938928842	D-C: 0.348201572344644	0.019773364
index55	Dubosiella	1.41E-05	0.00E+00	1.44E-05	1.42E-05	2.75E-05	2.86E-05	0.00E+00	0.00E+00	3.08E-05	0.00E+00	2.85E-05	4.17E-05	2.73E-04	0.00E+00	1.47E-05	4.23E-05	2.74E-04	2.76E-05	7.18E-05	1.43E-04	1.41E-05	7.16E-05	1.48E-05	0.00E+00	1.40E-05	4.29E-05	1.43E-05	0.00E+00	1.43E-05	0.00E+00	3.56E-08	Non-Gaussian distribution	1.93E-08	Inhomogeneity	1.35E-02	*	C-A,D-C	C-A: 0.0215494368915042	D-A: 0.977030351948659	D-C: 0.0343964721666515	0.022182097
index56	Campylobacter	7.04E-05	1.10E-04	2.88E-05	9.91E-05	9.63E-05	1.00E-04	2.90E-05	2.02E-04	1.54E-05	1.47E-05	8.54E-05	4.17E-05	6.06E-05	0.00E+00	1.47E-05	0.00E+00	2.89E-05	0.00E+00	0.00E+00	5.71E-05	4.23E-05	4.30E-05	0.00E+00	2.82E-05	5.61E-05	4.29E-05	4.30E-05	1.40E-05	0.00E+00	0.00E+00	4.63E-04	Non-Gaussian distribution	1.40E-02	Inhomogeneity	1.51E-02	*	C-A,D-A	C-A: 0.0334938931941808	D-A: 0.026371718200103	D-C: 0.993854724983505	0.024166039
index57	Phenylobacterium	1.41E-05	4.12E-05	2.88E-05	1.42E-05	2.75E-05	0.00E+00	2.90E-05	1.44E-05	3.08E-05	1.47E-05	0.00E+00	4.17E-05	1.52E-05	2.89E-05	5.89E-05	0.00E+00	5.78E-05	4.13E-05	2.87E-05	8.57E-05	0.00E+00	2.87E-05	2.95E-05	0.00E+00	0.00E+00	1.43E-05	1.43E-05	1.40E-05	0.00E+00	0.00E+00	2.59E-03	Non-Gaussian distribution	1.54E-02	Inhomogeneity	1.57E-02	*	D-C	C-A: 0.209943173616764	D-A: 0.367341900556206	D-C: 0.0117040458413493	0.024166039
index58	Family_XIII_UCG-001	0.00E+00	1.37E-05	2.88E-05	0.00E+00	0.00E+00	1.43E-05	1.45E-05	1.44E-05	3.08E-05	0.00E+00	7.11E-05	0.00E+00	0.00E+00	2.89E-05	1.47E-05	2.82E-05	2.89E-05	1.38E-05	4.31E-05	4.28E-05	2.82E-05	0.00E+00	0.00E+00	0.00E+00	0.00E+00	0.00E+00	0.00E+00	0.00E+00	0.00E+00	2.91E-05	6.59E-05	Non-Gaussian distribution	1.05E-01	Homogeneity	1.57E-02	*	D-C	C-A: 0.0918577446518812	D-A: 0.685400031106425	D-C: 0.0146369957926745	0.024166039
index59	Sphingomonas	7.00E-03	7.98E-03	1.31E-02	9.45E-03	3.23E-03	6.00E-03	9.82E-03	8.05E-02	6.04E-02	5.64E-02	6.70E-03	3.81E-03	4.18E-03	4.61E-03	8.17E-03	1.14E-02	6.07E-03	4.63E-03	3.18E-03	4.26E-03	1.66E-03	3.37E-03	2.98E-03	3.65E-03	4.44E-03	6.07E-03	6.21E-03	3.19E-03	2.97E-03	1.35E-02	5.71E-09	Non-Gaussian distribution	9.49E-12	Inhomogeneity	1.59E-02	*	C-A,D-A	C-A: 0.035618839155088	D-A: 0.0272084442666642	D-C: 0.992144063035412	0.024166039
index60	Butyricimonas	0.00E+00	0.00E+00	0.00E+00	0.00E+00	1.38E-05	0.00E+00	0.00E+00	0.00E+00	0.00E+00	0.00E+00	1.42E-05	0.00E+00	0.00E+00	0.00E+00	8.83E-05	9.87E-05	1.16E-04	9.65E-05	1.15E-04	1.29E-04	1.27E-04	1.58E-04	0.00E+00	0.00E+00	0.00E+00	0.00E+00	0.00E+00	0.00E+00	0.00E+00	1.46E-05	2.70E-07	Non-Gaussian distribution	4.25E-08	Inhomogeneity	1.75E-02	*	C-A	C-A: 0.0131275940097266	D-A: 0.375376090835103	D-C: 0.221585248062285	0.026050638
index61	Conexibacter	0.00E+00	6.87E-05	1.44E-05	1.42E-05	2.75E-05	1.43E-05	0.00E+00	0.00E+00	1.54E-05	4.40E-05	5.69E-05	1.95E-04	9.10E-05	2.45E-04	0.00E+00	4.23E-05	1.44E-05	5.51E-05	1.44E-05	1.43E-04	1.97E-04	7.16E-05	1.62E-04	1.13E-04	8.42E-05	8.59E-05	1.15E-04	1.12E-04	1.43E-05	0.00E+00	1.62E-03	Non-Gaussian distribution	2.36E-03	Inhomogeneity	1.85E-02	*	D-A	C-A: 0.0545153295288836	D-A: 0.024375657924635	D-C: 0.930102644901585	0.026712129
index62	Harryflintia	1.41E-05	1.37E-05	2.88E-05	0.00E+00	5.50E-05	8.57E-05	0.00E+00	0.00E+00	0.00E+00	0.00E+00	2.85E-05	0.00E+00	3.03E-05	0.00E+00	0.00E+00	0.00E+00	1.44E-05	0.00E+00	4.31E-05	0.00E+00	1.97E-04	2.87E-05	1.77E-04	1.27E-04	0.00E+00	4.29E-05	2.87E-05	8.39E-05	0.00E+00	1.46E-05	1.12E-06	Non-Gaussian distribution	1.27E-04	Inhomogeneity	1.86E-02	*	D-C	C-A: 0.919909862682529	D-A: 0.0568377722913129	D-C: 0.0239819856216613	0.026712129
index63	Ralstonia	5.63E-05	0.00E+00	2.88E-05	1.42E-05	1.38E-05	2.86E-05	2.90E-05	1.44E-05	0.00E+00	0.00E+00	0.00E+00	0.00E+00	0.00E+00	2.89E-05	4.42E-05	0.00E+00	0.00E+00	0.00E+00	0.00E+00	0.00E+00	0.00E+00	0.00E+00	0.00E+00	0.00E+00	0.00E+00	0.00E+00	0.00E+00	0.00E+00	0.00E+00	0.00E+00	1.79E-07	Non-Gaussian distribution	0.00E+00	Inhomogeneity	1.89E-02	*	D-A	C-A: 0.180817961266884	D-A: 0.0148266253695413	D-C: 0.469016272706097	0.026712129
index64	Gemmatimonas	1.41E-05	4.12E-05	8.63E-05	4.25E-05	0.00E+00	1.43E-05	0.00E+00	5.77E-05	0.00E+00	1.47E-05	1.42E-05	1.39E-05	0.00E+00	0.00E+00	0.00E+00	1.41E-05	2.89E-05	1.38E-05	1.44E-05	1.43E-05	2.82E-05	0.00E+00	0.00E+00	0.00E+00	0.00E+00	0.00E+00	0.00E+00	0.00E+00	0.00E+00	0.00E+00	1.94E-06	Non-Gaussian distribution	2.72E-04	Inhomogeneity	2.01E-02	*	D-A	C-A: 0.151862472708471	D-A: 0.0166229308360782	D-C: 0.556050649524076	0.027920388
index65	Steroidobacter	8.45E-05	6.87E-05	8.63E-05	5.66E-05	9.63E-05	1.00E-04	7.24E-05	1.44E-04	2.31E-04	3.22E-04	4.27E-05	6.96E-05	7.58E-05	1.01E-04	1.03E-04	7.05E-05	7.22E-05	9.65E-05	4.31E-05	4.28E-05	1.27E-04	1.00E-04	1.48E-05	5.64E-05	2.81E-05	8.59E-05	1.43E-05	5.59E-05	4.30E-05	2.91E-05	1.44E-05	Non-Gaussian distribution	9.08E-04	Inhomogeneity	2.17E-02	*	D-A	C-A: 0.0912752239186375	D-A: 0.0222463893731148	D-C: 0.792444249944422	0.029175718
index66	Parabacteroides	1.41E-05	0.00E+00	0.00E+00	0.00E+00	1.38E-05	2.86E-05	1.45E-05	1.44E-05	3.08E-05	4.40E-05	1.42E-05	0.00E+00	3.03E-05	2.89E-05	2.94E-05	1.41E-05	0.00E+00	1.38E-05	0.00E+00	0.00E+00	0.00E+00	1.43E-05	0.00E+00	0.00E+00	0.00E+00	0.00E+00	0.00E+00	0.00E+00	0.00E+00	0.00E+00	1.88E-05	Non-Gaussian distribution	6.11E-03	Inhomogeneity	2.18E-02	*	D-A	C-A: 0.838986245965024	D-A: 0.0238269232981251	D-C: 0.081470997703056	0.029175718
index67	Yersinia	1.44E-03	1.02E-03	1.48E-03	9.20E-04	1.14E-03	1.54E-03	1.42E-03	1.62E-03	1.59E-03	1.58E-03	1.58E-03	1.91E-03	2.29E-03	1.69E-03	2.18E-03	1.65E-03	2.22E-03	1.06E-03	1.80E-03	2.11E-03	2.74E-03	2.18E-03	1.08E-03	9.45E-04	1.12E-03	6.30E-04	9.60E-04	1.27E-03	9.90E-04	1.12E-03	2.57E-01	Gaussian(Normal) distribution	2.62E-02	Inhomogeneity	2.49E-02	*	D-C	C-A: 0.0683589669981408	D-A: 0.935061349717532	D-C: 0.0321112225570722	0.032770978
index68	Monoglobus	0.00E+00	0.00E+00	2.88E-05	8.50E-05	2.75E-05	2.14E-04	2.90E-05	1.44E-05	1.54E-05	2.93E-05	1.56E-04	4.04E-04	2.12E-04	2.31E-04	1.03E-04	0.00E+00	1.30E-04	9.65E-05	1.44E-05	2.00E-04	1.27E-04	7.16E-05	4.43E-05	2.82E-05	5.61E-05	2.58E-04	5.73E-05	6.99E-05	1.00E-04	1.46E-05	4.66E-04	Non-Gaussian distribution	1.42E-01	Homogeneity	2.68E-02	*	C-A	C-A: 0.0224774148649236	D-A: 0.592015962109082	D-C: 0.172358389734991	0.03450181
index69	Ruminiclostridium	0.00E+00	1.37E-05	0.00E+00	2.83E-05	0.00E+00	0.00E+00	0.00E+00	0.00E+00	1.54E-05	0.00E+00	1.42E-05	1.39E-04	1.06E-04	2.89E-05	7.36E-05	0.00E+00	5.78E-05	4.13E-05	1.44E-05	4.28E-05	2.82E-05	1.43E-04	0.00E+00	5.64E-05	1.40E-05	8.59E-05	1.43E-05	1.40E-05	2.87E-05	0.00E+00	2.26E-05	Non-Gaussian distribution	3.56E-04	Inhomogeneity	2.71E-02	*	C-A	C-A: 0.0247513656060814	D-A: 0.135141241257996	D-C: 0.700165823727313	0.03450181
index70	Paraprevotella	3.55E-02	3.76E-02	1.58E-02	9.77E-03	3.58E-03	4.10E-03	2.19E-02	1.04E-02	8.78E-03	7.40E-03	5.36E-03	5.13E-03	4.78E-03	6.60E-03	5.36E-03	4.74E-03	2.18E-03	4.75E-03	4.94E-03	9.43E-04	3.43E-03	4.01E-03	3.03E-02	1.41E-02	9.57E-03	6.47E-03	3.64E-03	1.33E-02	1.25E-02	2.35E-02	2.71E-05	Non-Gaussian distribution	1.08E-05	Inhomogeneity	2.87E-02	*	C-A	C-A: 0.0254520927246652	D-A: 0.668479818361412	D-C: 0.152043618513043	0.035769484
index71	Acidovorax	0.00E+00	0.00E+00	0.00E+00	0.00E+00	0.00E+00	0.00E+00	1.45E-05	0.00E+00	1.54E-05	0.00E+00	1.42E-05	1.39E-05	1.52E-05	0.00E+00	1.47E-05	0.00E+00	0.00E+00	0.00E+00	1.44E-05	0.00E+00	0.00E+00	0.00E+00	0.00E+00	0.00E+00	0.00E+00	0.00E+00	0.00E+00	0.00E+00	0.00E+00	0.00E+00	1.36E-08	Non-Gaussian distribution	0.00E+00	Inhomogeneity	2.90E-02	*	D-C	C-A: 0.237688648697993	D-A: 0.481605787753118	D-C: 0.0227843734103229	0.035769484
index72	Prevotellaceae_Ga6A1_group	0.00E+00	0.00E+00	0.00E+00	1.42E-05	0.00E+00	0.00E+00	0.00E+00	0.00E+00	0.00E+00	0.00E+00	4.27E-05	0.00E+00	0.00E+00	1.44E-05	1.47E-05	0.00E+00	0.00E+00	0.00E+00	1.44E-05	2.86E-05	0.00E+00	0.00E+00	0.00E+00	1.41E-05	0.00E+00	0.00E+00	0.00E+00	0.00E+00	0.00E+00	0.00E+00	1.53E-08	Non-Gaussian distribution	2.04E-04	Inhomogeneity	3.14E-02	*	---	C-A: 0.0553927735050664	D-A: 0.99999875853761	D-C: 0.0552163232285983	0.038196062
index74	Sphingobium	4.22E-05	1.37E-05	8.63E-05	1.13E-04	4.13E-05	8.57E-05	8.69E-05	1.44E-05	0.00E+00	0.00E+00	3.56E-04	6.96E-05	1.06E-04	1.73E-04	2.50E-04	8.46E-05	2.89E-05	9.65E-05	5.75E-05	2.57E-04	1.69E-04	1.58E-04	4.43E-05	0.00E+00	8.42E-05	1.86E-04	5.73E-05	2.94E-04	2.58E-04	7.28E-05	4.90E-03	Non-Gaussian distribution	2.95E-02	Inhomogeneity	3.44E-02	*	C-A	C-A: 0.0408955706538326	D-A: 0.0949661974328401	D-C: 0.914714588484078	0.040571853
index75	Chitinophaga	4.22E-05	1.37E-05	0.00E+00	1.42E-04	1.38E-05	0.00E+00	7.24E-05	0.00E+00	0.00E+00	0.00E+00	7.11E-05	5.57E-05	1.52E-04	2.60E-04	2.94E-05	2.40E-04	4.33E-05	0.00E+00	7.18E-05	1.00E-04	0.00E+00	1.29E-04	1.18E-04	0.00E+00	1.40E-05	1.43E-05	4.30E-05	4.20E-05	5.74E-05	0.00E+00	6.66E-05	Non-Gaussian distribution	8.95E-02	Homogeneity	3.44E-02	*	C-A	C-A: 0.0387380935351638	D-A: 0.885411209322552	D-C: 0.103452975317856	0.040571853
index76	Intestinimonas	0.00E+00	0.00E+00	0.00E+00	0.00E+00	0.00E+00	0.00E+00	0.00E+00	0.00E+00	0.00E+00	4.40E-05	0.00E+00	0.00E+00	1.52E-05	1.44E-05	4.42E-05	1.41E-05	5.78E-05	5.51E-05	1.44E-05	2.86E-05	2.82E-05	1.43E-05	2.95E-05	2.82E-05	0.00E+00	2.86E-05	1.43E-05	0.00E+00	2.87E-05	0.00E+00	9.98E-05	Non-Gaussian distribution	2.88E-01	Homogeneity	3.63E-02	*	C-A	C-A: 0.0302830698897019	D-A: 0.211281533081937	D-C: 0.599818395134371	0.042132222
index77	A2	0.00E+00	0.00E+00	0.00E+00	0.00E+00	0.00E+00	0.00E+00	1.45E-05	0.00E+00	0.00E+00	1.47E-05	2.85E-05	1.39E-05	0.00E+00	8.66E-05	1.32E-04	1.83E-04	8.67E-05	1.24E-04	7.18E-05	5.71E-05	8.46E-05	2.87E-04	0.00E+00	0.00E+00	0.00E+00	0.00E+00	0.00E+00	0.00E+00	0.00E+00	0.00E+00	4.03E-07	Non-Gaussian distribution	2.90E-08	Inhomogeneity	3.90E-02	*	C-A	C-A: 0.0304220063702374	D-A: 0.449165287650711	D-C: 0.316132897215628	0.044596737
index78	Prevotellaceae_NK3B31_group	9.72E-04	7.28E-04	1.47E-03	2.12E-04	1.10E-04	5.72E-05	0.00E+00	2.88E-05	1.54E-05	0.00E+00	0.00E+00	0.00E+00	0.00E+00	1.44E-05	0.00E+00	4.51E-04	2.89E-05	0.00E+00	0.00E+00	1.43E-05	4.23E-05	4.30E-05	1.48E-05	0.00E+00	2.81E-05	0.00E+00	1.43E-05	5.59E-05	0.00E+00	4.37E-05	4.42E-09	Non-Gaussian distribution	9.82E-12	Inhomogeneity	4.04E-02	*	---	C-A: 0.0842817638551806	D-A: 0.0565654270168034	D-C: 0.979732216570805	0.045214949
index79	Roseisolibacter	0.00E+00	0.00E+00	0.00E+00	0.00E+00	1.38E-05	0.00E+00	1.45E-05	1.44E-05	0.00E+00	1.47E-05	0.00E+00	1.39E-05	0.00E+00	0.00E+00	0.00E+00	0.00E+00	0.00E+00	0.00E+00	0.00E+00	0.00E+00	0.00E+00	0.00E+00	0.00E+00	0.00E+00	0.00E+00	0.00E+00	0.00E+00	0.00E+00	0.00E+00	0.00E+00	1.96E-09	Non-Gaussian distribution	0.00E+00	Inhomogeneity	4.06E-02	*	D-A	C-A: 0.1438323266742	D-A: 0.0403884967478551	D-C: 0.807330121189635	0.045214949
index80	Candidatus_Stoquefichus	0.00E+00	1.37E-05	1.44E-05	1.42E-05	0.00E+00	0.00E+00	0.00E+00	1.44E-05	0.00E+00	0.00E+00	0.00E+00	1.39E-05	0.00E+00	0.00E+00	0.00E+00	0.00E+00	0.00E+00	0.00E+00	0.00E+00	0.00E+00	0.00E+00	0.00E+00	0.00E+00	0.00E+00	0.00E+00	0.00E+00	0.00E+00	0.00E+00	0.00E+00	0.00E+00	1.91E-09	Non-Gaussian distribution	0.00E+00	Inhomogeneity	4.15E-02	*	D-A	C-A: 0.147057805680175	D-A: 0.0410144791736954	D-C: 0.80454402908361	0.045495595
index82	Dialister	0.00E+00	0.00E+00	1.44E-05	0.00E+00	0.00E+00	0.00E+00	1.45E-05	1.44E-05	1.54E-05	0.00E+00	0.00E+00	0.00E+00	0.00E+00	0.00E+00	0.00E+00	0.00E+00	0.00E+00	0.00E+00	0.00E+00	0.00E+00	0.00E+00	0.00E+00	0.00E+00	0.00E+00	0.00E+00	0.00E+00	0.00E+00	0.00E+00	0.00E+00	1.46E-05	2.00E-09	Non-Gaussian distribution	0.00E+00	Inhomogeneity	4.24E-02	*	C-A	C-A: 0.0417319925519679	D-A: 0.150477681574253	D-C: 0.801970623194061	0.045868525
index83	Lachnospiraceae_FCS020_group	2.82E-05	1.37E-05	1.44E-04	5.66E-05	5.50E-05	1.57E-04	1.45E-05	2.88E-05	0.00E+00	0.00E+00	1.85E-04	5.01E-04	3.64E-04	1.21E-03	2.80E-04	1.41E-05	3.76E-04	4.13E-05	5.75E-05	1.71E-04	1.55E-04	6.45E-04	1.03E-04	4.23E-05	8.42E-05	7.16E-05	4.30E-05	1.40E-05	1.86E-04	5.82E-05	2.94E-07	Non-Gaussian distribution	2.87E-05	Inhomogeneity	4.38E-02	*	C-A	C-A: 0.0379230543825078	D-A: 0.662050749816465	D-C: 0.211243787154174	0.04677748
index84	[Eubacterium]_brachy_group	0.00E+00	1.37E-05	0.00E+00	1.42E-05	0.00E+00	0.00E+00	0.00E+00	4.57E-03	9.41E-03	8.05E-03	0.00E+00	0.00E+00	1.52E-05	2.89E-05	0.00E+00	1.41E-05	0.00E+00	0.00E+00	0.00E+00	0.00E+00	0.00E+00	0.00E+00	0.00E+00	0.00E+00	0.00E+00	0.00E+00	0.00E+00	0.00E+00	0.00E+00	0.00E+00	2.16E-10	Non-Gaussian distribution	0.00E+00	Inhomogeneity	4.53E-02	*	---	C-A: 0.075807220328192	D-A: 0.0748781538175949	D-C: 0.99997996894322	0.047188904
index85	Butyrivibrio	0.00E+00	0.00E+00	0.00E+00	0.00E+00	0.00E+00	0.00E+00	0.00E+00	1.44E-05	0.00E+00	0.00E+00	0.00E+00	1.39E-05	0.00E+00	1.44E-05	0.00E+00	0.00E+00	1.44E-05	0.00E+00	2.87E-05	0.00E+00	0.00E+00	0.00E+00	0.00E+00	0.00E+00	0.00E+00	0.00E+00	0.00E+00	0.00E+00	0.00E+00	0.00E+00	2.71E-09	Non-Gaussian distribution	0.00E+00	Inhomogeneity	4.54E-02	*	D-C	C-A: 0.133981834702188	D-A: 0.870763480554441	D-C: 0.0486104580437223	0.047188904
index86	Aeromonas	1.41E-05	4.12E-05	0.00E+00	0.00E+00	1.38E-05	1.43E-05	1.45E-05	1.44E-05	7.70E-05	1.47E-05	0.00E+00	1.39E-05	3.03E-05	1.44E-05	1.47E-05	0.00E+00	1.44E-05	2.76E-05	2.87E-05	0.00E+00	1.41E-05	1.43E-05	0.00E+00	0.00E+00	0.00E+00	0.00E+00	0.00E+00	0.00E+00	0.00E+00	0.00E+00	2.43E-06	Non-Gaussian distribution	1.20E-03	Inhomogeneity	4.72E-02	*	D-A	C-A: 0.659353541791811	D-A: 0.0406867838538796	D-C: 0.224457456764293	0.048447376
index87	[Ruminococcus]_torques_group	0.00E+00	0.00E+00	1.44E-05	0.00E+00	0.00E+00	0.00E+00	2.90E-05	8.65E-04	2.06E-03	1.47E-03	0.00E+00	0.00E+00	0.00E+00	0.00E+00	0.00E+00	0.00E+00	0.00E+00	0.00E+00	0.00E+00	0.00E+00	0.00E+00	0.00E+00	0.00E+00	1.41E-05	0.00E+00	0.00E+00	0.00E+00	0.00E+00	0.00E+00	1.46E-05	2.37E-10	Non-Gaussian distribution	0.00E+00	Inhomogeneity	4.84E-02	*	---	C-A: 0.0784979442460569	D-A: 0.0808620374446366	D-C: 0.999882234150151	0.049007164
index88	Pseudoflavitalea	0.00E+00	0.00E+00	0.00E+00	0.00E+00	0.00E+00	0.00E+00	0.00E+00	0.00E+00	1.54E-05	0.00E+00	1.42E-05	0.00E+00	0.00E+00	1.44E-05	0.00E+00	0.00E+00	1.44E-05	0.00E+00	0.00E+00	1.43E-05	0.00E+00	0.00E+00	0.00E+00	0.00E+00	0.00E+00	0.00E+00	0.00E+00	0.00E+00	0.00E+00	0.00E+00	2.03E-09	Non-Gaussian distribution	0.00E+00	Inhomogeneity	4.95E-02	*	D-C	C-A: 0.177724701367838	D-A: 0.781175581024423	D-C: 0.0471225949224617	0.04948294
