# Supplementary material for: Exploring the mechanism of action of Sanzi formula in intervening colorectal adenoma by targeting intestinal flora and intestinal metabolism
Source: Front Microbiol. 2022 Sep 8;13:1001372. doi: 10.3389/fmicb.2022.1001372 (PMC9504867; doi:10.3389/fmicb.2022.1001372)
Supplement: Supplementary file 4 [file Table_4.XLS]

Biomarker	Logarithm value	Groups	LDA_value	p-value
k__Bacteria.p__Firmicutes.c__Clostridia.o__Clostridia_UCG_014.f__Clostridia_UCG_014	4.34392247286	SZF	3.83149203174	0.0272181576499
k__Bacteria.p__Proteobacteria.c__Alphaproteobacteria.o__Rhizobiales	2.34721180259			0.0101299584286
k__Bacteria.p__Bacteroidota.c__Bacteroidia.o__Bacteroidales.f__Prevotellaceae.g__Paraprevotella	1.29770736764			0.00638281844858
k__Bacteria.p__Dependentiae	0.485690626042			-
k__Bacteria.p__Bacteroidota.c__Bacteroidia.o__Chitinophagales.f__Chitinophagaceae.g__Edaphobaculum	0.883109922959			-
k__Bacteria.p__Campilobacterota.c__Campylobacteria	4.0246435507			-
k__Bacteria.p__Firmicutes.c__Negativicutes.o__Veillonellales_Selenomonadales.f__Selenomonadaceae.g__Quinella	0.795175976205			0.0402901243853
k__Bacteria.p__Proteobacteria.c__Alphaproteobacteria.o__Rickettsiales.f__Candidatus_Hepatincola.g__Candidatus_Hepatincola	1.95335677693			3.64246681225e-05
k__Bacteria.p__Proteobacteria.c__Gammaproteobacteria.o__Aeromonadales.f__Aeromonadaceae.g__Aeromonas	1.92306278019			0.00230122503899
k__Bacteria.p__Firmicutes.c__Bacilli.o__Erysipelotrichales.f__Erysipelotrichaceae.g__Turicibacter	3.12296597017			0.0084417017213
k__Bacteria.p__Actinobacteriota.c__Actinobacteria.o__Micrococcales.f__Micrococcaceae.g__Arthrobacter	1.82666388548			0.000185593031203
k__Bacteria.p__Bacteroidota.c__Bacteroidia.o__Cytophagales.f__Microscillaceae	1.1894520963			-
k__Bacteria.p__Actinobacteriota.c__Coriobacteriia.o__Coriobacteriales.f__Eggerthellaceae.g__Gordonibacter	1.65707860664			-
k__Bacteria.p__Proteobacteria.c__Alphaproteobacteria.o__Rhizobiales.f__Devosiaceae.g__Devosia	1.66336668596			0.00451151253979
k__Bacteria.p__Firmicutes.c__Clostridia.o__Peptostreptococcales_Tissierellales.f__Peptostreptococcaceae.g__Romboutsia	2.17042899825			-
k__Bacteria.p__Firmicutes.c__Clostridia.o__Lachnospirales.f__Lachnospiraceae.g__Butyrivibrio	1.41627133152			0.0164567866139
k__Bacteria.p__Proteobacteria.c__Alphaproteobacteria.o__Caulobacterales.f__Hyphomonadaceae.g__SWB02	1.27650498105			-
k__Bacteria.p__Firmicutes.c__Bacilli.o__Acholeplasmatales	2.70928113679			0.000768842812505
k__Bacteria.p__Firmicutes.c__Clostridia.o__Oscillospirales.f__Ruminococcaceae.g___Eubacterium__siraeum_group	2.88760784115			-
k__Bacteria.p__Actinobacteriota.c__Actinobacteria.o__Micromonosporales.f__Micromonosporaceae	1.51062332022			0.0427870148941
k__Bacteria.p__Bacteroidota.c__Bacteroidia	5.93962111866			-
k__Bacteria.p__Firmicutes.c__Bacilli.o__Erysipelotrichales.f__Erysipelatoclostridiaceae.g__Coprobacillus	2.82427946323			0.0402901243853
k__Bacteria.p__Desulfobacterota.c__Desulfovibrionia	3.09463506495			-
k__Bacteria.p__Bacteroidota.c__Bacteroidia.o__Chitinophagales.f__Chitinophagaceae.g__Lacibacter	0.795665135824			-
k__Bacteria.p__Firmicutes.c__Clostridia.o__Christensenellales.f__Christensenellaceae.g__Christensenellaceae_R_7_group	2.65028382852			-
k__Bacteria.p__Firmicutes.c__Bacilli.o__Mycoplasmatales.f__Mycoplasmataceae.g__Mycoplasma	2.9822570948			-
k__Bacteria.p__Acidobacteriota.c__Subgroup_5.o__Subgroup_5	0.684413120301			-
k__Bacteria.p__Firmicutes.c__Bacilli.o__Lactobacillales.f__Streptococcaceae	2.64899898793			-
k__Bacteria.p__Myxococcota.c__Polyangia.o__Blfdi19.f__Blfdi19.g__Blfdi19	0.497279524581			-
k__Bacteria.p__Bacteroidota.c__Bacteroidia.o__Bacteroidales	5.93882795752			-
k__Bacteria.p__Actinobacteriota.c__Acidimicrobiia.o__Microtrichales.f__Ilumatobacteraceae.g__Ilumatobacter	0.644617047258			-
k__Bacteria.p__Firmicutes.c__Clostridia.o__Oscillospirales.f__Ruminococcaceae.g__Negativibacillus	1.9977970746			-
k__Bacteria.p__Bacteroidota.c__Bacteroidia.o__Bacteroidales.f__Rikenellaceae	3.95663706769	SZF	3.33854763775	0.0137181945479
k__Bacteria.p__Firmicutes.c__Bacilli.o__Lactobacillales.f__Lactobacillaceae.g__Lactobacillus	3.5261634965			-
k__Bacteria.p__Proteobacteria.c__Alphaproteobacteria.o__Rickettsiales.f__Anaplasmataceae.g__Wolbachia	1.08132597278			-
k__Bacteria.p__Firmicutes.c__Clostridia.o__Peptostreptococcales_Tissierellales.f__Anaerovoracaceae	3.24474636777			-
k__Bacteria.p__Bacteroidota.c__Bacteroidia.o__Bacteroidales.f__Muribaculaceae.g__Muribaculum	4.2481129565	Model	3.83858922263	0.000431994900498
k__Bacteria.p__NB1_j.c__NB1_j	0.798309520245			-
k__Bacteria.p__Proteobacteria.c__Gammaproteobacteria.o__Aeromonadales.f__Aeromonadaceae	1.92306278019			0.00230122503899
k__Bacteria.p__Actinobacteriota.c__Actinobacteria.o__Pseudonocardiales.f__Pseudonocardiaceae	0.966275986556			0.000797206867328
k__Bacteria.p__Firmicutes.c__Clostridia.o__Oscillospirales.f__Oscillospiraceae.g__NK4A214_group	2.629425741			-
k__Bacteria.p__Firmicutes.c__Clostridia.o__Eubacteriales.f__Eubacteriaceae.g__Eubacterium	2.24723445099			-
k__Bacteria.p__Nitrospirota.c__Nitrospiria.o__Nitrospirales.f__Nitrospiraceae	1.39205742639			-
k__Bacteria.p__Verrucomicrobiota.c__Verrucomicrobiae.o__Verrucomicrobiales.f__Akkermansiaceae	1.02351866594			-
k__Bacteria.p__Proteobacteria.c__Gammaproteobacteria.o__Gammaproteobacteria_Incertae_Sedis.f__Unknown_Family.g__Candidatus_Berkiella	1.25468564586			-
k__Bacteria.p__Firmicutes.c__Clostridia.o__Clostridia_UCG_014.f__Clostridia_UCG_014.g__Clostridia_UCG_014	4.34392247286	SZF	3.83149203174	0.0272181576499
k__Bacteria.p__Bacteroidota.c__Bacteroidia.o__Chitinophagales.f__Chitinophagaceae.g__Pseudoflavitalea	0.782573943686			-
k__Bacteria.p__Proteobacteria.c__Gammaproteobacteria.o__Xanthomonadales.f__Xanthomonadaceae.g__Luteimonas	0.469052525055			-
k__Bacteria.p__Proteobacteria.c__Gammaproteobacteria.o__Enterobacterales.f__Morganellaceae	1.7494169451			-
k__Bacteria.p__Proteobacteria.c__Alphaproteobacteria.o__Rhizobiales.f__Hyphomicrobiaceae.g__Pedomicrobium	1.33019976959			-
k__Bacteria.p__Proteobacteria.c__Gammaproteobacteria.o__Vibrionales.f__Vibrionaceae	0.950447537312			-
k__Bacteria.p__Firmicutes.c__Clostridia.o__Christensenellales.f__Christensenellaceae.g__Christensenella	1.02684832373			0.0032186724737
k__Bacteria.p__Firmicutes.c__Clostridia.o__Oscillospirales.f___Eubacterium__coprostanoligenes_group.g___Eubacterium__coprostanoligenes_group	4.15333190559			-
k__Bacteria.p__Firmicutes.c__Bacilli.o__RF39	2.11567343005			-
k__Bacteria.p__Patescibacteria.c__Saccharimonadia.o__Saccharimonadales.f__Saccharimonadales.g__Saccharimonadales	0.663825507305			-
k__Bacteria.p__Proteobacteria.c__Alphaproteobacteria.o__Rhizobiales.f__Hyphomicrobiaceae	1.4169140823			-
k__Bacteria.p__Verrucomicrobiota	1.02351866594			-
k__Bacteria.p__Bacteroidota.c__Bacteroidia.o__Bacteroidales.f__Rikenellaceae.g__Mucinivorans	1.84623271484			0.000965102214982
k__Bacteria.p__Bdellovibrionota.c__Bdellovibrionia.o__Bdellovibrionales.f__Bdellovibrionaceae.g__OM27_clade	0.18985458705			-
k__Bacteria.p__Firmicutes.c__Bacilli.o__Staphylococcales.f__Gemellaceae.g__Gemella	1.01871599566			-
k__Bacteria.p__Firmicutes.c__Bacilli.o__Staphylococcales.f__Staphylococcaceae.g__Macrococcus	1.30508800771			-
k__Bacteria.p__Proteobacteria	4.40135610589			-
k__Bacteria.p__Firmicutes.c__Clostridia.o__Peptococcales.f__Peptococcaceae.g__Peptococcus	1.14648214182			-
k__Bacteria.p__Firmicutes.c__Negativicutes.o__Veillonellales_Selenomonadales.f__Selenomonadaceae	1.22918966032			-
k__Bacteria.p__Firmicutes.c__Clostridia.o__Oscillospirales.f__Oscillospiraceae.g__Papillibacter	0.664487281931			-
k__Bacteria.p__Proteobacteria.c__Gammaproteobacteria.o__Nitrosococcales	0.199755083673			-
k__Bacteria.p__RCP2_54.c__RCP2_54.o__RCP2_54.f__RCP2_54.g__RCP2_54	1.18686216218			-
k__Bacteria.p__Actinobacteriota.c__Actinobacteria.o__Frankiales.f__Geodermatophilaceae	1.13633297687			0.0141610663939
k__Bacteria.p__Firmicutes.c__Clostridia.o__Clostridiales.f__Clostridiaceae.g__Candidatus_Arthromitus	1.64428084273			0.048510368384
k__Bacteria.p__Proteobacteria.c__Alphaproteobacteria.o__Rhizobiales.f__Xanthobacteraceae	1.83782843112			0.0427554731661
k__Bacteria.p__Bacteroidota.c__Bacteroidia.o__Bacteroidales.f__Rikenellaceae.g__Rikenellaceae_RC9_gut_group	3.31420073304			-
k__Bacteria.p__Firmicutes.c__Bacilli.o__Erysipelotrichales.f__Erysipelatoclostridiaceae	2.97291509948			-
k__Bacteria.p__Proteobacteria.c__Gammaproteobacteria.o__Burkholderiales.f__Alcaligenaceae	2.24015303599			-
k__Bacteria.p__Desulfobacterota.c__Desulfovibrionia.o__Desulfovibrionales.f__Desulfovibrionaceae.g__Desulfovibrio	3.02050049208			-
k__Bacteria.p__Proteobacteria.c__Alphaproteobacteria.o__Rhizobiales.f__Methyloligellaceae.g__Methyloligellaceae	0.486949872928			-
k__Bacteria.p__Proteobacteria.c__Gammaproteobacteria.o__Pasteurellales	2.49224239852			0.000734559901438
k__Bacteria.p__Firmicutes.c__Clostridia.o__Christensenellales	2.68204436066			-
k__Bacteria.p__Proteobacteria.c__Gammaproteobacteria.o__Steroidobacterales.f__Steroidobacteraceae	1.46242030793			0.0323949583346
k__Bacteria.p__Acidobacteriota.c__Acidobacteriae.o__Bryobacterales	0.660273273104			-
k__Bacteria.p__Firmicutes.c__Bacilli.o__Mycoplasmatales.f__Mycoplasmataceae.g__Ureaplasma	1.85245814344			0.00662803829052
k__Bacteria.p__Desulfobacterota.c__Desulfuromonadia.o__PB19.f__PB19	0.473326282592			-
k__Bacteria.p__Proteobacteria.c__Alphaproteobacteria.o__Sphingomonadales.f__Sphingomonadaceae.g__Porphyrobacter	0.882939734202			-
k__Bacteria.p__Proteobacteria.c__Gammaproteobacteria.o__Cellvibrionales.f__Cellvibrionaceae	1.3244019848			-
k__Bacteria.p__Proteobacteria.c__Alphaproteobacteria.o__Rhizobiales.f__Beijerinckiaceae	1.48809183515			0.028427286476
k__Bacteria.p__RCP2_54.c__RCP2_54	1.18686216218			-
k__Bacteria.p__Myxococcota.c__Polyangia.o__Polyangiales.f__BIrii41	0.190638507482			-
k__Bacteria.p__Firmicutes.c__Clostridia.o__Oscillospirales.f___Clostridium__methylpentosum_group	1.654010284			-
k__Bacteria.p__Fusobacteriota.c__Fusobacteriia.o__Fusobacteriales	1.63154071122			0.0185407353085
k__Bacteria.p__Bacteroidota.c__Bacteroidia.o__Bacteroidales.f__Muribaculaceae.g__Muribaculaceae	5.85197621389			-
k__Bacteria.p__Proteobacteria.c__Gammaproteobacteria.o__Burkholderiales.f__Sutterellaceae	4.27069492265			-
k__Bacteria.p__Proteobacteria.c__Alphaproteobacteria.o__Sphingomonadales	2.63402982636			0.00558100117425
k__Bacteria.p__Proteobacteria.c__Gammaproteobacteria.o__Xanthomonadales.f__Xanthomonadaceae.g__Pseudoxanthomonas	1.1462040465			0.00919523950513
k__Bacteria.p__Proteobacteria.c__Gammaproteobacteria.o__Gammaproteobacteria_Incertae_Sedis	1.62124423163			-
k__Bacteria.p__Proteobacteria.c__Gammaproteobacteria.o__Xanthomonadales.f__Rhodanobacteraceae.g__Dokdonella	0.671647873755			-
k__Bacteria.p__Firmicutes.c__Bacilli.o__Staphylococcales.f__Gemellaceae	1.01871599566			-
k__Bacteria.p__Firmicutes.c__Clostridia.o__Lachnospirales.f__Lachnospiraceae.g__Lachnospiraceae_NC2004_group	1.57321829525			-
k__Bacteria.p__Acidobacteriota.c__Subgroup_5.o__Subgroup_5.f__Subgroup_5.g__Subgroup_5	0.684413120301			-
k__Bacteria.p__Gemmatimonadota.c__S0134_terrestrial_group	0.657858288153			-
k__Bacteria.p__Bacteroidota.c__Bacteroidia.o__Bacteroidales.f__Marinifilaceae	3.00261692479			-
k__Bacteria.p__Myxococcota.c__Polyangia.o__Polyangiales	0.663594092926			-
k__Bacteria.p__Bacteroidota.c__Bacteroidia.o__Chitinophagales.f__Chitinophagaceae.g__Niastella	0.488126111031			-
k__Bacteria.p__Patescibacteria.c__Saccharimonadia.o__Saccharimonadales.f__Saccharimonadales	0.663825507305			-
k__Bacteria.p__Bacteroidota.c__Bacteroidia.o__Bacteroidales.f__Prevotellaceae.g__Prevotellaceae_Ga6A1_group	2.1282772123			-
k__Bacteria.p__Actinobacteriota.c__Actinobacteria.o__Streptomycetales.f__Streptomycetaceae	0.967327927163			-
k__Bacteria.p__Firmicutes.c__Bacilli.o__Erysipelotrichales.f__Erysipelatoclostridiaceae.g__Candidatus_Stoquefichus	1.08901534159			0.0330239555258
k__Bacteria.p__NB1_j.c__NB1_j.o__NB1_j.f__NB1_j	0.798309520245			-
k__Bacteria.p__Proteobacteria.c__Gammaproteobacteria.o__Enterobacterales.f__Yersiniaceae	1.9150371815			0.00152016376287
k__Bacteria.p__Campilobacterota.c__Campylobacteria.o__Campylobacterales.f__Helicobacteraceae	4.02339377193			-
k__Bacteria.p__Firmicutes.c__Bacilli.o__RF39.f__RF39.g__RF39	2.11567343005			-
k__Bacteria.p__Actinobacteriota.c__Coriobacteriia.o__Coriobacteriales.f__Atopobiaceae	3.45517409944			-
k__Bacteria.p__Firmicutes.c__Clostridia.o__Oscillospirales.f__Oscillospiraceae.g__Colidextribacter	3.77946094831	Model	3.30390787063	0.00749961775449
k__Bacteria.p__Firmicutes.c__Bacilli.o__Izemoplasmatales.f__Izemoplasmatales.g__Izemoplasmatales	1.85717725554			-
k__Bacteria.p__Actinobacteriota.c__Acidimicrobiia.o__Microtrichales.f__Ilumatobacteraceae	1.02356029994			-
k__Bacteria.p__Proteobacteria.c__Alphaproteobacteria.o__Rhizobiales.f__Beijerinckiaceae.g__Methylobacterium_Methylorubrum	1.2672879711			-
k__Bacteria.p__Fusobacteriota.c__Fusobacteriia.o__Fusobacteriales.f__Fusobacteriaceae	1.63154071122			0.000120146103037
k__Bacteria.p__Bacteroidota.c__Bacteroidia.o__Bacteroidales.f__Dysgonomonadaceae	1.51371906275			0.0151932560047
k__Bacteria.p__Firmicutes.c__Negativicutes.o__Veillonellales_Selenomonadales.f__Veillonellaceae.g__Dialister	0.964074825196			0.0118773622906
k__Bacteria.p__Actinobacteriota.c__Actinobacteria.o__Micromonosporales	1.51062332022			0.0427870148941
k__Bacteria.p__Bacteroidota.c__Bacteroidia.o__Chitinophagales.f__Chitinophagaceae.g__Terrimonas	1.29538948534			-
k__Bacteria.p__Proteobacteria.c__Alphaproteobacteria.o__Rickettsiales.f__Candidatus_Hepatincola	1.95335677693			3.64246681225e-05
k__Bacteria.p__Firmicutes.c__Clostridia.o__Lachnospirales.f__Lachnospiraceae.g__Anaerostignum	1.09056929476			0.0171645865804
k__Bacteria.p__Proteobacteria.c__Alphaproteobacteria.o__Rhodobacterales.f__Rhodobacteraceae.g__Rhodobacter	1.02533619844			-
k__Bacteria.p__Firmicutes.c__Bacilli.o__Izemoplasmatales.f__Izemoplasmatales	1.85717725554			-
k__Bacteria.p__Firmicutes.c__Clostridia.o__Lachnospirales.f__Lachnospiraceae.g__Sellimonas	1.04345739496			-
k__Bacteria.p__Bacteroidota.c__Bacteroidia.o__Cytophagales.f__Cyclobacteriaceae.g__Algoriphagus	0.19773939138			-
k__Bacteria.p__Proteobacteria.c__Alphaproteobacteria.o__Rhizobiales.f__Beijerinckiaceae.g__Bosea	0.890818187055			-
k__Bacteria.p__Proteobacteria.c__Gammaproteobacteria.o__Salinisphaerales.f__Solimonadaceae	0.485690626042			-
k__Bacteria.p__Proteobacteria.c__Gammaproteobacteria.o__Burkholderiales.f__Nitrosomonadaceae.g__Nitrosospira	0.89445840637			0.0402901243853
k__Bacteria.p__Firmicutes.c__Clostridia.o__Eubacteriales.f__Eubacteriaceae	2.24723445099			-
k__Bacteria.p__Nitrospirota.c__Nitrospiria	1.39205742639			-
k__Bacteria.p__Bacteroidota.c__Bacteroidia.o__Chitinophagales.f__Chitinophagaceae	3.31172074123			0.00952158884723
k__Bacteria.p__Actinobacteriota.c__Actinobacteria.o__Streptomycetales.f__Streptomycetaceae.g__Streptomyces	0.967327927163			-
k__Bacteria.p__Bacteroidota.c__Bacteroidia.o__Bacteroidales.f__Bacteroidaceae	4.65748731863			-
k__Bacteria.p__Actinobacteriota.c__Actinobacteria.o__Bifidobacteriales.f__Bifidobacteriaceae	3.1611440473			-
k__Bacteria.p__Proteobacteria.c__Gammaproteobacteria.o__Burkholderiales.f__Rhodocyclaceae	0.793207439249			-
k__Bacteria.p__Proteobacteria.c__Gammaproteobacteria.o__Burkholderiales.f__Sutterellaceae.g__Sutterella	0.961912082945			0.0032186724737
k__Bacteria.p__Patescibacteria.c__Saccharimonadia.o__Saccharimonadales	1.30472973334			-
k__Bacteria.p__Firmicutes.c__Bacilli.o__Erysipelotrichales.f__Erysipelotrichaceae.g__Dielma	1.48672319346			0.00356819986095
k__Bacteria.p__Bacteroidota.c__Bacteroidia.o__Cytophagales.f__Spirosomaceae	0.673086866202			-
k__Bacteria.p__Acidobacteriota.c__Subgroup_5	0.684413120301			-
k__Bacteria.p__Actinobacteriota.c__Coriobacteriia.o__Coriobacteriales.f__Eggerthellaceae.g__Adlercreutzia	0.876382505008			-
k__Bacteria.p__Gemmatimonadota.c__Gemmatimonadetes.o__Gemmatimonadales	1.66235920604			0.00285840807637
k__Bacteria.p__Myxococcota.c__Polyangia.o__Polyangiales.f__Sandaracinaceae	0.497279524581			-
k__Bacteria.p__Firmicutes.c__Clostridia.o__Clostridiales.f__Clostridiaceae	2.43924868751			0.0224285774361
k__Bacteria.p__Proteobacteria.c__Gammaproteobacteria.o__Burkholderiales.f__Nitrosomonadaceae.g__Ellin6067	1.80959086286			-
k__Bacteria.p__Bacteroidota.c__Bacteroidia.o__Bacteroidales.f__Barnesiellaceae	1.43874612027			-
k__Bacteria.p__Proteobacteria.c__Gammaproteobacteria.o__Xanthomonadales.f__Rhodanobacteraceae.g__Chiayiivirga	0.206531242932			-
k__Bacteria.p__Firmicutes.c__Bacilli.o__Mycoplasmatales.f__Mycoplasmataceae	2.9822570948			-
k__Bacteria.p__Firmicutes.c__Clostridia.o__Oscillospirales.f__Butyricicoccaceae.g__UCG_009	2.47624784367			-
k__Bacteria.p__Proteobacteria.c__Alphaproteobacteria.o__Caulobacterales.f__Hyphomonadaceae.g__Hirschia	1.40814083682			-
k__Bacteria.p__Firmicutes.c__Clostridia.o__Monoglobales.f__Monoglobaceae	2.00850950855			0.0226302160178
k__Bacteria.p__Firmicutes.c__Negativicutes	1.41758561879			0.00299412503163
k__Bacteria.p__Firmicutes.c__Clostridia.o__Lachnospirales.f__Lachnospiraceae.g__Marvinbryantia	2.61610914526			-
k__Bacteria.p__Proteobacteria.c__Gammaproteobacteria.o__Pseudomonadales.f__Moraxellaceae.g__Acinetobacter	1.39202521431			-
k__Bacteria.p__Firmicutes.c__Bacilli.o__Staphylococcales.f__Staphylococcaceae.g__Staphylococcus	1.68502729874			-
k__Bacteria.p__Bacteroidota.c__SJA_28.o__SJA_28.f__SJA_28.g__SJA_28	0.797405432812			-
k__Bacteria.p__Firmicutes.c__Negativicutes.o__Veillonellales_Selenomonadales.f__Selenomonadaceae.g__Mitsuokella	1.08695134812			-
k__Bacteria.p__Proteobacteria.c__Alphaproteobacteria.o__Rhizobiales.f__Methyloligellaceae	0.486949872928			-
k__Bacteria.p__Firmicutes.c__Clostridia.o__Oscillospirales.f__Ruminococcaceae	3.69515433768			-
k__Bacteria.p__Actinobacteriota.c__Actinobacteria.o__Bifidobacteriales.f__Bifidobacteriaceae.g__Bifidobacterium	3.1611440473			-
k__Bacteria.p__Firmicutes.c__Clostridia.o__Oscillospirales.f__Ruminococcaceae.g__Anaerotruncus	2.03350846985			-
k__Bacteria.p__Firmicutes.c__Clostridia.o__Peptostreptococcales_Tissierellales.f__Anaerovoracaceae.g___Eubacterium__brachy_group	2.03791005153			0.034118347143
k__Bacteria.p__Proteobacteria.c__Gammaproteobacteria.o__Burkholderiales.f__B1_7BS	0.497279524581			-
k__Bacteria.p__Firmicutes.c__Clostridia.o__Lachnospirales.f__Lachnospiraceae.g__Blautia	3.58639062835			-
k__Bacteria.p__Firmicutes.c__Bacilli.o__Mycoplasmatales	2.9822570948			-
k__Bacteria.p__Desulfobacterota.c__Desulfovibrionia.o__Desulfovibrionales	3.09463506495			-
k__Bacteria.p__Spirochaetota.c__Spirochaetia.o__Spirochaetales.f__Spirochaetaceae.g__Treponema	1.2262782146			-
k__Bacteria.p__Proteobacteria.c__Gammaproteobacteria.o__Xanthomonadales.f__Xanthomonadaceae.g__Lysobacter	2.1966529671			3.34736042273e-05
k__Bacteria.p__Deferribacterota.c__Deferribacteres.o__Deferribacterales.f__Deferribacteraceae.g__Mucispirillum	3.05306774451			0.00989739318692
k__Bacteria.p__Firmicutes.c__Clostridia.o__Lachnospirales.f__Lachnospiraceae.g__Frisingicoccus	2.08074975616			-
k__Bacteria.p__Proteobacteria.c__Gammaproteobacteria.o__Pseudomonadales	2.22363238406			0.014718431773
k__Bacteria.p__Bacteroidota.c__Bacteroidia.o__Sphingobacteriales	0.882818580973			-
k__Bacteria.p__Proteobacteria.c__Gammaproteobacteria.o__Cellvibrionales	1.3244019848			-
k__Bacteria.p__Firmicutes.c__Bacilli.o__Staphylococcales.f__Staphylococcaceae	1.83368511757			-
k__Bacteria.p__Firmicutes.c__Clostridia.o__Lachnospirales.f__Lachnospiraceae.g__Hungatella	3.36937864088	Control	3.03776361419	0.040472188885
k__Bacteria.p__Bacteroidota.c__Bacteroidia.o__Chitinophagales.f__Chitinophagaceae.g__Parasegetibacter	0.879550919232			-
k__Bacteria.p__Proteobacteria.c__Gammaproteobacteria.o__Burkholderiales.f__Methylophilaceae.g__Methylobacillus	1.83886133835			3.49994612054e-05
k__Bacteria.p__Proteobacteria.c__Alphaproteobacteria.o__Azospirillales	1.22523874435			-
k__Bacteria.p__Firmicutes.c__Clostridia.o__Lachnospirales.f__Lachnospiraceae.g__Eisenbergiella	1.38685216091			-
k__Bacteria.p__Proteobacteria.c__Gammaproteobacteria.o__Burkholderiales.f__Nitrosomonadaceae	1.99307176124			-
k__Bacteria.p__Firmicutes.c__Clostridia.o__Lachnospirales.f__Lachnospiraceae.g__Fusicatenibacter	0.877700566254			-
k__Bacteria.p__Bacteroidota.c__Bacteroidia.o__Bacteroidales.f__Rs_E47_termite_group	1.82796407225			-
k__Bacteria.p__Proteobacteria.c__Gammaproteobacteria.o__Enterobacterales.f__Yersiniaceae.g__Serratia	1.08583349448			-
k__Bacteria.p__Dependentiae.c__Babeliae	0.485690626042			-
k__Bacteria.p__Firmicutes.c__Clostridia.o__Oscillospirales.f__Oscillospiraceae	4.59188471932	SZF	4.07303702277	0.0188917065884
k__Bacteria.p__Deferribacterota	3.05306774451			0.00989739318692
k__Bacteria.p__Proteobacteria.c__Alphaproteobacteria.o__Acetobacterales.f__Acetobacteraceae.g__Roseomonas	0.497496812605			-
k__Bacteria.p__Proteobacteria.c__Gammaproteobacteria.o__Enterobacterales.f__Hafniaceae	0.885553815347			-
k__Bacteria.p__Bacteroidota.c__Bacteroidia.o__Bacteroidales.f__Rs_E47_termite_group.g__Rs_E47_termite_group	1.82796407225			-
k__Bacteria.p__Firmicutes.c__Clostridia.o__Lachnospirales.f__Defluviitaleaceae	1.36465333935			-
k__Bacteria.p__Proteobacteria.c__Gammaproteobacteria.o__Oceanospirillales.f__Pseudohongiellaceae	0.199313574695			-
k__Bacteria.p__Firmicutes.c__Clostridia.o__Clostridia.f__Hungateiclostridiaceae	1.87576161909			-
k__Bacteria.p__Firmicutes.c__Clostridia.o__Lachnospirales.f__Lachnospiraceae.g__ASF356	2.16548886682			-
k__Bacteria.p__Gemmatimonadota	1.70334463894			0.00266367945725
k__Bacteria.p__Campilobacterota.c__Campylobacteria.o__Campylobacterales.f__Campylobacteraceae.g__Campylobacter	1.48306764352			0.000179369555783
k__Bacteria.p__Desulfobacterota.c__Desulfovibrionia.o__Desulfovibrionales.f__Desulfovibrionaceae.g__Bilophila	2.4327840829			-
k__Bacteria.p__Firmicutes.c__Bacilli.o__Lactobacillales.f__Leuconostocaceae	1.82657422713			-
k__Bacteria.p__Firmicutes.c__Clostridia.o__Lachnospirales.f__Lachnospiraceae.g__Lachnospira	2.11633928821			0.000188047561118
k__Bacteria.p__Proteobacteria.c__Alphaproteobacteria.o__Rhizobiales.f__Rhizobiaceae.g__Mesorhizobium	1.48660476326			-
k__Bacteria.p__Firmicutes.c__Bacilli.o__Lactobacillales.f__Lactobacillaceae.g__Pediococcus	2.49937403074			-
k__Bacteria.p__Firmicutes.c__Bacilli.o__Izemoplasmatales	1.85717725554			-
k__Bacteria.p__Proteobacteria.c__Gammaproteobacteria.o__PLTA13.f__PLTA13	0.782291025278			-
k__Bacteria.p__Bacteroidota.c__Bacteroidia.o__Cytophagales	1.38712202694			-
k__Bacteria.p__Firmicutes.c__Clostridia.o__Lachnospirales.f__Lachnospiraceae.g__Roseburia	3.39678105647			-
k__Bacteria.p__Fusobacteriota	1.63154071122			0.0185407353085
k__Bacteria.p__Proteobacteria.c__Gammaproteobacteria.o__CCD24.f__CCD24	1.18095872813			-
k__Bacteria.p__Actinobacteriota.c__Coriobacteriia.o__Coriobacteriales.f__Coriobacteriaceae.g__Collinsella	0.775623166626			-
k__Bacteria.p__Proteobacteria.c__Gammaproteobacteria.o__Gammaproteobacteria_Incertae_Sedis.f__Unknown_Family.g__Acidibacter	1.42198514368			-
k__Bacteria.p__Proteobacteria.c__Gammaproteobacteria.o__Burkholderiales.f__Rhodocyclaceae.g__C39	0.6686988024			-
k__Bacteria.p__Acidobacteriota	1.81154533641			0.000718306414575
k__Bacteria.p__Actinobacteriota.c__Coriobacteriia.o__Coriobacteriales.f__Coriobacteriaceae	0.775623166626			-
k__Bacteria.p__Actinobacteriota.c__Actinobacteria.o__Corynebacteriales	1.03118342485			-
k__Bacteria.p__Acidobacteriota.c__Acidobacteriae	0.660273273104			-
k__Bacteria.p__Proteobacteria.c__Alphaproteobacteria.o__Rhodobacterales.f__Rhodobacteraceae	1.02533619844			-
k__Bacteria.p__Proteobacteria.c__Alphaproteobacteria.o__Rhizobiales.f__Beijerinckiaceae.g__Microvirga	0.973510852981			-
k__Bacteria.p__Firmicutes.c__Clostridia.o__Peptostreptococcales_Tissierellales.f__Peptostreptococcales_Tissierellales.g__Peptoniphilus	0.213610644954			-
k__Bacteria.p__Firmicutes.c__Clostridia.o__Oscillospirales.f__Ruminococcaceae.g__Paludicola	2.28035282207			0.00011397089261
k__Bacteria.p__Actinobacteriota.c__Actinobacteria.o__Micrococcales.f__Intrasporangiaceae	0.660645846105			-
k__Bacteria.p__Proteobacteria.c__Gammaproteobacteria.o__Xanthomonadales.f__Rhodanobacteraceae	0.671647873755			-
k__Bacteria.p__Proteobacteria.c__Gammaproteobacteria.o__Nitrosococcales.f__Methylophagaceae	0.199755083673			-
k__Bacteria.p__Firmicutes.c__Clostridia.o__Monoglobales.f__Monoglobaceae.g__Monoglobus	2.00850950855			0.0226302160178
k__Bacteria.p__Firmicutes.c__Bacilli	4.11653774295			-
k__Bacteria.p__Nitrospirota.c__Nitrospiria.o__Nitrospirales	1.39205742639			-
k__Bacteria.p__Proteobacteria.c__Gammaproteobacteria.o__Gammaproteobacteria_Incertae_Sedis.f__Unknown_Family	1.62124423163			-
k__Bacteria.p__Myxococcota.c__Polyangia.o__Polyangiales.f__Sandaracinaceae.g__Sandaracinus	0.497279524581			-
k__Bacteria.p__Firmicutes.c__Clostridia.o__Oscillospirales.f__Ruminococcaceae.g__UBA1819	2.27631489357			-
k__Bacteria	6.0			-
k__Bacteria.p__Proteobacteria.c__Gammaproteobacteria.o__Burkholderiales.f__Comamonadaceae.g__Hydrogenophaga	0.780189591938			-
k__Bacteria.p__Bacteroidota.c__Bacteroidia.o__Sphingobacteriales.f__AKYH767	0.668504096382			-
k__Bacteria.p__Proteobacteria.c__Gammaproteobacteria.o__Burkholderiales.f__SC_I_84	1.44060214697			-
k__Bacteria.p__Firmicutes.c__Clostridia.o__Peptococcales	1.14648214182			-
k__Bacteria.p__Actinobacteriota.c__Thermoleophilia.o__Solirubrobacterales.f__Solirubrobacteraceae.g__Conexibacter	1.02741692051			0.0297379893083
k__Bacteria.p__Gemmatimonadota.c__Gemmatimonadetes	1.66235920604			0.00285840807637
k__Bacteria.p__Proteobacteria.c__Alphaproteobacteria.o__Rhizobiales.f__Labraceae.g__Labrys	0.467990279004			-
k__Bacteria.p__Bacteroidota.c__Bacteroidia.o__Cytophagales.f__Microscillaceae.g__Chryseolinea	1.09253714788			-
k__Bacteria.p__Bacteroidota.c__Bacteroidia.o__Bacteroidales.f__Bacteroidaceae.g__Bacteroides	4.65748731863			-
k__Bacteria.p__Fusobacteriota.c__Fusobacteriia.o__Fusobacteriales.f__Fusobacteriaceae.g__Fusobacterium	1.63154071122			0.000120146103037
k__Bacteria.p__Proteobacteria.c__Gammaproteobacteria.o__Salinisphaerales.f__Solimonadaceae.g__Polycyclovorans	0.485690626042			-
k__Bacteria.p__Acidobacteriota.c__Subgroup_5.o__Subgroup_5.f__Subgroup_5	0.684413120301			-
k__Bacteria.p__Firmicutes.c__Clostridia.o__Oscillospirales.f__Ruminococcaceae.g__Angelakisella	1.64898969297			7.08066941357e-05
k__Bacteria.p__Firmicutes.c__Clostridia.o__Peptostreptococcales_Tissierellales	3.26742021475			-
k__Bacteria.p__Firmicutes.c__Clostridia.o__Oscillospirales	4.73268129162	Model	3.97427274666	0.0475272706896
k__Bacteria.p__Acidobacteriota.c__Holophagae.o__Subgroup_7	1.75404661359			7.72676850971e-05
k__Bacteria.p__Actinobacteriota.c__Actinobacteria.o__Micrococcales.f__Cellulomonadaceae.g__Cellulomonas	0.873929603572			-
k__Bacteria.p__Gemmatimonadota.c__S0134_terrestrial_group.o__S0134_terrestrial_group.f__S0134_terrestrial_group	0.657858288153			-
k__Bacteria.p__Firmicutes.c__Bacilli.o__Staphylococcales	1.88328913908			-
k__Bacteria.p__Firmicutes.c__Clostridia.o__Lachnospirales.f__Lachnospiraceae.g__Agathobacter	1.92264063953			0.013648618377
k__Bacteria.p__Proteobacteria.c__Gammaproteobacteria.o__PLTA13	0.782291025278			-
k__Bacteria.p__Proteobacteria.c__Alphaproteobacteria.o__Rhizobiales.f__Rhizobiales_Incertae_Sedis.g__Bauldia	0.802608327047			-
k__Bacteria.p__Firmicutes.c__Clostridia.o__Lachnospirales.f__Lachnospiraceae.g__A2	1.74148527879			0.00517871349126
k__Bacteria.p__Actinobacteriota.c__Actinobacteria.o__Micrococcales.f__Microbacteriaceae	0.782464566679			-
k__Bacteria.p__Bacteroidota.c__Bacteroidia.o__Chitinophagales.f__Chitinophagaceae.g__Flavisolibacter	1.03458509085			-
k__Bacteria.p__Firmicutes.c__Clostridia.o__Lachnospirales.f__Lachnospiraceae.g__Lachnospiraceae_ND3007_group	1.3793635582			-
k__Bacteria.p__Actinobacteriota.c__Actinobacteria.o__Micrococcales	1.93105191466			0.000369817839217
k__Bacteria.p__Proteobacteria.c__Gammaproteobacteria.o__Burkholderiales.f__Methylophilaceae	2.12618250927			1.11059962692e-05
k__Bacteria.p__Desulfobacterota.c__Desulfuromonadia	0.473326282592			-
k__Bacteria.p__Bacteroidota.c__Bacteroidia.o__Chitinophagales.f__Chitinophagaceae.g__Ferruginibacter	0.80376892028			-
k__Bacteria.p__Firmicutes.c__Bacilli.o__Erysipelotrichales.f__Erysipelotrichaceae.g__Holdemania	1.8344261753			-
k__Bacteria.p__Firmicutes.c__Clostridia.o__Lachnospirales.f__Lachnospiraceae.g__GCA_900066575	2.95133928212			-
k__Bacteria.p__Firmicutes.c__Clostridia.o__Oscillospirales.f__Ruminococcaceae.g__Ruminococcus	3.46269990868			-
k__Bacteria.p__Proteobacteria.c__Gammaproteobacteria.o__Enterobacterales.f__Enterobacteriaceae.g__Escherichia_Shigella	3.98697790044			-
k__Bacteria.p__Proteobacteria.c__Gammaproteobacteria.o__Vibrionales	0.950447537312			-
k__Bacteria.p__Proteobacteria.c__Gammaproteobacteria.o__Enterobacterales.f__Enterobacteriaceae.g__Citrobacter	1.48333724401			0.0249192087634
k__Bacteria.p__Firmicutes.c__Bacilli.o__Erysipelotrichales.f__Erysipelotrichaceae.g___Anaerorhabdus__furcosa_group	1.75058812034			2.17047017284e-05
k__Bacteria.p__Proteobacteria.c__Gammaproteobacteria.o__Burkholderiales.f__Burkholderiaceae.g__Cupriavidus	1.9246039961			-
k__Bacteria.p__Firmicutes.c__Clostridia.o__Clostridia.f__Hungateiclostridiaceae.g__Ruminiclostridium	1.87576161909			-
k__Bacteria.p__Bacteroidota.c__Bacteroidia.o__Cytophagales.f__Spirosomaceae.g__Dyadobacter	0.673086866202			-
k__Bacteria.p__Proteobacteria.c__Alphaproteobacteria.o__Reyranellales.f__Reyranellaceae.g__Reyranella	1.22502650377			-
k__Bacteria.p__Firmicutes.c__Clostridia.o__Clostridia_vadinBB60_group.f__Clostridia_vadinBB60_group.g__Clostridia_vadinBB60_group	2.68420453902			-
k__Bacteria.p__Firmicutes.c__Clostridia.o__Lachnospirales.f__Defluviitaleaceae.g__Defluviitaleaceae_UCG_011	1.36465333935			-
k__Bacteria.p__Gemmatimonadota.c__Longimicrobia.o__Longimicrobiales	0.487415781435			-
k__Bacteria.p__Actinobacteriota.c__Thermoleophilia.o__Solirubrobacterales.f__67_14.g__67_14	0.476096491969			-
k__Bacteria.p__Firmicutes.c__Clostridia.o__Lachnospirales.f__Lachnospiraceae.g___Eubacterium__fissicatena_group	1.2550517128			-
k__Bacteria.p__Desulfobacterota.c__Desulfuromonadia.o__PB19	0.473326282592			-
k__Bacteria.p__Firmicutes.c__Clostridia.o__Peptostreptococcales_Tissierellales.f__Peptostreptococcales_Tissierellales	0.795559196495			0.0402901243853
k__Bacteria.p__Firmicutes.c__Clostridia.o__Lachnospirales.f__Lachnospiraceae.g__Anaerostipes	2.12590109097			-
k__Bacteria.p__Firmicutes.c__Clostridia.o__Lachnospirales.f__Lachnospiraceae.g___Eubacterium__eligens_group	1.74831635443			0.00943994884107
k__Bacteria.p__Desulfobacterota	3.09567248996			-
k__Bacteria.p__Proteobacteria.c__Alphaproteobacteria.o__Caulobacterales.f__Caulobacteraceae.g__Phenylobacterium	1.29983775715			0.0268842342103
k__Bacteria.p__Proteobacteria.c__Gammaproteobacteria.o__Pasteurellales.f__Pasteurellaceae.g__Rodentibacter	2.45458062625			0.0035100369557
k__Bacteria.p__Proteobacteria.c__Alphaproteobacteria.o__Rhizobiales.f__Rhizobiaceae.g__Ochrobactrum	1.09658510641			-
k__Bacteria.p__Actinobacteriota.c__Actinobacteria.o__Corynebacteriales.f__Corynebacteriaceae	1.03118342485			-
k__Bacteria.p__Proteobacteria.c__Gammaproteobacteria.o__Enterobacterales.f__Hafniaceae.g__Hafnia_Obesumbacterium	0.885553815347			-
k__Bacteria.p__Dependentiae.c__Babeliae.o__Babeliales.f__Vermiphilaceae	0.485690626042			-
k__Bacteria.p__Bacteroidota.c__Bacteroidia.o__Chitinophagales.f__Chitinophagaceae.g__UTBCD1	0.199755083673			-
k__Bacteria.p__Bacteroidota.c__Bacteroidia.o__Chitinophagales.f__Chitinophagaceae.g__Chitinophaga	3.2948434023			0.00916005381048
k__Bacteria.p__Proteobacteria.c__Alphaproteobacteria.o__Azospirillales.f__Inquilinaceae	0.188302024734			-
k__Bacteria.p__Firmicutes.c__Clostridia.o__Oscillospirales.f__UCG_010	2.66869506104			-
k__Bacteria.p__Firmicutes.c__Clostridia.o__Oscillospirales.f__UCG_010.g__UCG_010	2.66869506104			-
k__Bacteria.p__Firmicutes.c__Clostridia.o__Lachnospirales.f__Lachnospiraceae.g__Coprococcus	1.75254826989			0.0140224394794
k__Bacteria.p__Proteobacteria.c__Alphaproteobacteria.o__Rhizobiales.f__KF_JG30_B3	0.895834074252			-
k__Bacteria.p__Actinobacteriota.c__Coriobacteriia.o__Coriobacteriales.f__Eggerthellaceae.g__Parvibacter	0.499970833327			-
k__Bacteria.p__Fusobacteriota.c__Fusobacteriia	1.63154071122			0.0185407353085
k__Bacteria.p__Firmicutes.c__Clostridia.o__Lachnospirales	4.80424084564			-
k__Bacteria.p__Proteobacteria.c__Alphaproteobacteria.o__Acetobacterales	0.497496812605			-
k__Bacteria.p__Bacteroidota.c__Bacteroidia.o__Bacteroidales.f__Muribaculaceae	5.85471860636			-
k__Bacteria.p__Firmicutes.c__Bacilli.o__Erysipelotrichales.f__Erysipelotrichaceae	3.848793108			-
k__Bacteria.p__Firmicutes.c__Clostridia.o__Oscillospirales.f__Oscillospiraceae.g__Oscillibacter	3.45699715738			-
k__Bacteria.p__Campilobacterota.c__Campylobacteria.o__Campylobacterales.f__Helicobacteraceae.g__Helicobacter	4.02339377193			-
k__Bacteria.p__Firmicutes.c__Bacilli.o__Lactobacillales.f__Leuconostocaceae.g__Weissella	1.82657422713			-
k__Bacteria.p__Proteobacteria.c__Alphaproteobacteria.o__Rhizobiales.f__Rhizobiaceae	1.58537704361			-
k__Bacteria.p__Proteobacteria.c__Alphaproteobacteria.o__Rhizobiales.f__Xanthobacteraceae.g__Bradyrhizobium	1.46189985582			-
k__Bacteria.p__Bacteroidota.c__Bacteroidia.o__Bacteroidales.f__Prolixibacteraceae.g__BSV13	0.492400446319			-
k__Bacteria.p__Bacteroidota.c__Bacteroidia.o__Chitinophagales.f__Chitinophagaceae.g__Sediminibacterium	1.4201890949			0.0280072392079
k__Bacteria.p__Verrucomicrobiota.c__Verrucomicrobiae.o__Verrucomicrobiales	1.02351866594			-
k__Bacteria.p__Firmicutes.c__Clostridia.o__Lachnospirales.f__Lachnospiraceae	4.80420981123			-
k__Bacteria.p__Spirochaetota.c__Spirochaetia.o__Spirochaetales	1.2262782146			-
k__Bacteria.p__Gemmatimonadota.c__S0134_terrestrial_group.o__S0134_terrestrial_group	0.657858288153			-
k__Bacteria.p__Proteobacteria.c__Gammaproteobacteria.o__Burkholderiales.f__Oxalobacteraceae	2.00040123607			0.000356912969118
k__Bacteria.p__Actinobacteriota.c__Acidimicrobiia.o__Microtrichales.f__Iamiaceae.g__Iamia	1.41721332286			-
k__Bacteria.p__Firmicutes.c__Clostridia.o__Peptococcales.f__Peptococcaceae	1.14648214182			-
k__Bacteria.p__Actinobacteriota.c__Thermoleophilia.o__Solirubrobacterales.f__Solirubrobacteraceae	1.02741692051			0.0297379893083
k__Bacteria.p__Bdellovibrionota.c__Bdellovibrionia.o__Bdellovibrionales.f__Bdellovibrionaceae	0.67124958193			-
k__Bacteria.p__Firmicutes.c__Bacilli.o__Erysipelotrichales.f__Erysipelatoclostridiaceae.g__Erysipelotrichaceae_UCG_003	1.32849298339			0.000946170879492
k__Bacteria.p__Acidobacteriota.c__Acidobacteriae.o__Bryobacterales.f__Bryobacteraceae	0.660273273104			-
k__Bacteria.p__Bacteroidota.c__SJA_28.o__SJA_28	0.797405432812			-
k__Bacteria.p__Firmicutes.c__Clostridia.o__Oscillospirales.f__Oscillospirales	0.961285551706			-
k__Bacteria.p__Proteobacteria.c__Gammaproteobacteria.o__Diplorickettsiales.f__Diplorickettsiaceae.g__Aquicella	0.78946404979			0.0402901243853
k__Bacteria.p__Proteobacteria.c__Alphaproteobacteria.o__Rickettsiales	1.95335677693			0.00787051568415
k__Bacteria.p__Firmicutes.c__Clostridia.o__Oscillospirales.f__Ruminococcaceae.g__Subdoligranulum	1.22877896874			0.0111730039443
k__Bacteria.p__Firmicutes.c__Clostridia.o__Oscillospirales.f__Ruminococcaceae.g__Faecalibacterium	2.57593808205			0.00103380969762
k__Bacteria.p__Myxococcota.c__Polyangia	1.0304627629			-
k__Bacteria.p__Firmicutes.c__Bacilli.o__Lactobacillales.f__Lactobacillaceae	3.5651879233			0.0478348894942
k__Bacteria.p__Actinobacteriota.c__Acidimicrobiia.o__IMCC26256.f__IMCC26256.g__IMCC26256	1.0924876677			-
k__Bacteria.p__Firmicutes.c__Clostridia.o__Oscillospirales.f__Oscillospirales.g__Hydrogenoanaerobacterium	0.961285551706			-
k__Bacteria.p__Proteobacteria.c__Gammaproteobacteria.o__Diplorickettsiales	0.78946404979			0.0402901243853
k__Bacteria.p__Firmicutes.c__Bacilli.o__Erysipelotrichales.f__Erysipelotrichaceae.g__Dubosiella	2.99675948768			0.0424257410805
k__Bacteria.p__Acidobacteriota.c__Holophagae.o__Subgroup_7.f__Subgroup_7	1.75404661359			7.72676850971e-05
k__Bacteria.p__Bacteroidota	5.93962424883			-
k__Bacteria.p__Actinobacteriota.c__MB_A2_108	0.955373143082			-
k__Bacteria.p__Proteobacteria.c__Gammaproteobacteria.o__Burkholderiales.f__Oxalobacteraceae.g__Massilia	1.97288561229			0.000404933091757
k__Bacteria.p__Bacteroidota.c__Bacteroidia.o__Bacteroidales.f__Rikenellaceae.g__Rikenella	3.10929047664			0.000624003338961
k__Bacteria.p__Firmicutes.c__Bacilli.o__RF39.f__RF39	2.11567343005			-
k__Bacteria.p__Patescibacteria.c__Saccharimonadia.o__Saccharimonadales.f__Saccharimonadaceae	1.19200357479			-
k__Bacteria.p__Bacteroidota.c__Bacteroidia.o__Chitinophagales.f__Chitinophagaceae.g__Parafilimonas	0.488110930593			-
k__Bacteria.p__Firmicutes.c__Clostridia.o__Lachnospirales.f__Lachnospiraceae.g__Lachnospiraceae_NK4A136_group	4.64767766504			-
k__Bacteria.p__Proteobacteria.c__Alphaproteobacteria.o__Sphingomonadales.f__Sphingomonadaceae.g__Sphingobium	1.23058771022			0.0288249553605
k__Bacteria.p__Gemmatimonadota.c__Gemmatimonadetes.o__Gemmatimonadales.f__Gemmatimonadaceae	1.66235920604			0.00285840807637
k__Bacteria.p__Bacteroidota.c__SJA_28.o__SJA_28.f__SJA_28	0.797405432812			-
k__Bacteria.p__Proteobacteria.c__Gammaproteobacteria.o__Burkholderiales.f__Burkholderiaceae.g__Burkholderia_Caballeronia_Paraburkholderia	1.30882245795			-
k__Bacteria.p__Firmicutes.c__Clostridia.o__Oscillospirales.f__Ruminococcaceae.g__Candidatus_Soleaferrea	1.77397971282			-
k__Bacteria.p__Bacteroidota.c__Bacteroidia.o__Bacteroidales.f__Prevotellaceae.g__Prevotellaceae_NK3B31_group	4.22017023349	Control	3.77227489206	0.0290320513972
k__Bacteria.p__Proteobacteria.c__Gammaproteobacteria.o__Xanthomonadales.f__Xanthomonadaceae.g__Arenimonas	1.30380244801			-
k__Bacteria.p__Bacteroidota.c__Bacteroidia.o__Chitinophagales.f__Chitinophagaceae.g__Aurantisolimonas	0.490403155834			-
k__Bacteria.p__Proteobacteria.c__Gammaproteobacteria.o__Steroidobacterales.f__Woeseiaceae	0.643010340522			-
k__Bacteria.p__Firmicutes.c__Clostridia.o__Lachnospirales.f__Lachnospiraceae.g__Tyzzerella	3.10049477881			0.0164563686679
k__Bacteria.p__Proteobacteria.c__Alphaproteobacteria.o__Reyranellales.f__Reyranellaceae	1.22502650377			-
k__Bacteria.p__Firmicutes.c__Clostridia.o__Caldicoprobacterales.f__Caldicoprobacteraceae	0.458278165688			-
k__Bacteria.p__Firmicutes.c__Clostridia.o__Clostridia_UCG_014	4.34392247286	SZF	3.83149203174	0.0272181576499
k__Bacteria.p__Bacteroidota.c__Bacteroidia.o__Flavobacteriales.f__NS9_marine_group	0.787612800638			-
k__Bacteria.p__Proteobacteria.c__Gammaproteobacteria.o__Enterobacterales.f__Enterobacteriaceae	3.98730595932			-
k__Bacteria.p__Bacteroidota.c__Bacteroidia.o__Cytophagales.f__Hymenobacteraceae	0.778632774582			-
k__Bacteria.p__Acidobacteriota.c__Holophagae	1.75404661359			7.72676850971e-05
k__Bacteria.p__Cyanobacteria.c__Vampirivibrionia.o__Gastranaerophilales	1.80802368822			0.00024150095417
k__Bacteria.p__Spirochaetota.c__Spirochaetia.o__Spirochaetales.f__Spirochaetaceae	1.2262782146			-
k__Bacteria.p__Proteobacteria.c__Alphaproteobacteria.o__Sphingomonadales.f__Sphingomonadaceae.g__Sphingopyxis	0.784381208789			-
k__Bacteria.p__NB1_j.c__NB1_j.o__NB1_j	0.798309520245			-
k__Bacteria.p__Bdellovibrionota.c__Bdellovibrionia	0.67124958193			-
k__Bacteria.p__Firmicutes.c__Clostridia.o__Peptostreptococcales_Tissierellales.f__Anaerovoracaceae.g__Anaerovorax	2.76412253785			-
k__Bacteria.p__Firmicutes.c__Bacilli.o__Acholeplasmatales.f__Acholeplasmataceae.g__Anaeroplasma	2.70928113679			0.000768842812505
k__Bacteria.p__Proteobacteria.c__Gammaproteobacteria.o__Burkholderiales.f__Alcaligenaceae.g__Pusillimonas	0.184660630378			-
k__Bacteria.p__Bacteroidota.c__Bacteroidia.o__Flavobacteriales.f__NS9_marine_group.g__NS9_marine_group	0.787612800638			-
k__Bacteria.p__Firmicutes.c__Clostridia.o__Christensenellales.f__Christensenellaceae	2.68204436066			-
k__Bacteria.p__Firmicutes.c__Clostridia.o__Lachnospirales.f__Lachnospiraceae.g___Eubacterium__xylanophilum_group	3.28356686551			-
k__Bacteria.p__Proteobacteria.c__Gammaproteobacteria.o__Oceanospirillales	0.199313574695			-
k__Bacteria.p__Proteobacteria.c__Alphaproteobacteria.o__Caulobacterales.f__Hyphomonadaceae	1.61282073675			-
k__Bacteria.p__Actinobacteriota.c__Acidimicrobiia.o__IMCC26256	1.0924876677			-
k__Bacteria.p__Proteobacteria.c__Gammaproteobacteria.o__Steroidobacterales.f__Steroidobacteraceae.g__Steroidobacter	1.46242030793			0.0323949583346
k__Bacteria.p__Firmicutes.c__Clostridia.o__Lachnospirales.f__Lachnospiraceae.g__Lachnospiraceae_UCG_010	1.2567918458			-
k__Bacteria.p__Actinobacteriota.c__Acidimicrobiia.o__IMCC26256.f__IMCC26256	1.0924876677			-
k__Bacteria.p__Bacteroidota.c__Bacteroidia.o__Flavobacteriales.f__Flavobacteriaceae.g__Flavobacterium	2.15113759117			0.0108959948743
k__Bacteria.p__Actinobacteriota.c__Thermoleophilia.o__Solirubrobacterales.f__67_14	0.476096491969			-
k__Bacteria.p__Proteobacteria.c__Gammaproteobacteria.o__PLTA13.f__PLTA13.g__PLTA13	0.782291025278			-
k__Bacteria.p__Bacteroidota.c__Bacteroidia.o__Bacteroidales.f__Tannerellaceae.g__Parabacteroides	4.43219826249	Control	4.01056828005	0.00598373886927
k__Bacteria.p__Patescibacteria.c__Saccharimonadia	1.30472973334			-
k__Bacteria.p__Proteobacteria.c__Alphaproteobacteria.o__Sphingomonadales.f__Sphingomonadaceae.g__Sphingomonas	2.54877502855			0.0157695026008
k__Bacteria.p__Fusobacteriota.c__Fusobacteriia.o__Fusobacteriales.f__Leptotrichiaceae.g__Leptotrichia	1.39587943042			-
k__Bacteria.p__Bacteroidota.c__Bacteroidia.o__Bacteroidales.f__Marinifilaceae.g__Butyricimonas	2.1876533949			-
k__Bacteria.p__Actinobacteriota.c__Actinobacteria.o__Corynebacteriales.f__Corynebacteriaceae.g__Corynebacterium	1.03118342485			-
k__Bacteria.p__Proteobacteria.c__Alphaproteobacteria.o__Rhizobiales.f__Hyphomicrobiaceae.g__Hyphomicrobium	0.674584577772			-
k__Bacteria.p__Proteobacteria.c__Alphaproteobacteria.o__Rhizobiales.f__Rhizobiaceae.g__Allorhizobium_Neorhizobium_Pararhizobium_Rhizobium	0.497496812605			-
k__Bacteria.p__Proteobacteria.c__Alphaproteobacteria.o__Azospirillales.f__Azospirillaceae	1.22523874435			-
k__Bacteria.p__Myxococcota.c__Polyangia.o__Haliangiales	0.673086866202			-
k__Bacteria.p__Proteobacteria.c__Gammaproteobacteria.o__Cardiobacteriales.f__Wohlfahrtiimonadaceae.g__Wohlfahrtiimonas	0.481809846574			-
k__Bacteria.p__Bacteroidota.c__Bacteroidia.o__Cytophagales.f__Hymenobacteraceae.g__Adhaeribacter	0.778632774582			-
k__Bacteria.p__Bacteroidota.c__Bacteroidia.o__Chitinophagales.f__Chitinophagaceae.g__Flavitalea	1.29918866919			0.0197219931109
k__Bacteria.p__Firmicutes.c__Clostridia.o__Lachnospirales.f__Lachnospiraceae.g___Ruminococcus__torques_group	2.58686152986			0.0360582395276
k__Bacteria.p__Myxococcota.c__Polyangia.o__Blfdi19	0.497279524581			-
k__Bacteria.p__Proteobacteria.c__Gammaproteobacteria.o__Burkholderiales.f__Comamonadaceae.g__Aquabacterium	1.03576752004			-
k__Bacteria.p__Bacteroidota.c__Bacteroidia.o__Sphingobacteriales.f__AKYH767.g__AKYH767	0.668504096382			-
k__Bacteria.p__Proteobacteria.c__Alphaproteobacteria.o__Dongiales	1.67361116219			-
k__Bacteria.p__Proteobacteria.c__Alphaproteobacteria.o__Rhizobiales.f__Xanthobacteraceae.g__Rhodoplanes	1.08442720244			-
k__Bacteria.p__Proteobacteria.c__Gammaproteobacteria.o__CCD24.f__CCD24.g__CCD24	1.18095872813			-
k__Bacteria.p__Proteobacteria.c__Alphaproteobacteria.o__Caulobacterales.f__Caulobacteraceae.g__Brevundimonas	1.33657502499			0.0406577436816
k__Bacteria.p__Actinobacteriota.c__Coriobacteriia.o__Coriobacteriales.f__Eggerthellaceae.g__DNF00809	1.52452881395			0.000384273106287
k__Bacteria.p__Proteobacteria.c__Gammaproteobacteria.o__Cardiobacteriales	0.481809846574			-
k__Bacteria.p__Proteobacteria.c__Gammaproteobacteria.o__Burkholderiales.f__Methylophilaceae.g__Methylotenera	1.76678568987			0.000166195772705
k__Bacteria.p__Proteobacteria.c__Gammaproteobacteria.o__Burkholderiales.f__Comamonadaceae.g__Ramlibacter	1.51011561715			-
k__Bacteria.p__Actinobacteriota.c__MB_A2_108.o__MB_A2_108.f__MB_A2_108.g__MB_A2_108	0.955373143082			-
k__Bacteria.p__Firmicutes.c__Clostridia.o__Lachnospirales.f__Lachnospiraceae.g__Lachnospiraceae_FCS020_group	2.19863736744			-
k__Bacteria.p__Firmicutes.c__Clostridia.o__Clostridiales.f__Clostridiaceae.g__Clostridium_sensu_stricto_1	2.36335400898			0.0282559390139
k__Bacteria.p__Bdellovibrionota.c__Bdellovibrionia.o__Bdellovibrionales.f__Bdellovibrionaceae.g__Bdellovibrio	0.497279524581			-
k__Bacteria.p__Firmicutes.c__Clostridia.o__Oscillospirales.f__Ruminococcaceae.g__Harryflintia	1.98959028854			0.0141977732106
k__Bacteria.p__Proteobacteria.c__Alphaproteobacteria.o__Azospirillales.f__Inquilinaceae.g__Inquilinus	0.188302024734			-
k__Bacteria.p__Deferribacterota.c__Deferribacteres.o__Deferribacterales	3.05306774451			0.00989739318692
k__Bacteria.p__Proteobacteria.c__Gammaproteobacteria.o__Diplorickettsiales.f__Diplorickettsiaceae	0.78946404979			0.0402901243853
k__Bacteria.p__Fusobacteriota.c__Fusobacteriia.o__Fusobacteriales.f__Leptotrichiaceae	1.39587943042			-
k__Bacteria.p__Proteobacteria.c__Alphaproteobacteria.o__Sphingomonadales.f__Sphingomonadaceae.g__Altererythrobacter	1.54708102122			-
k__Bacteria.p__Proteobacteria.c__Gammaproteobacteria.o__Burkholderiales.f__Burkholderiaceae.g__Ralstonia	1.91382655308			0.0462763347251
k__Bacteria.p__Actinobacteriota.c__Actinobacteria.o__Micromonosporales.f__Micromonosporaceae.g__Rhizocola	0.499858090801			-
k__Bacteria.p__Proteobacteria.c__Gammaproteobacteria.o__Enterobacterales.f__Morganellaceae.g__Buchnera	1.49257102035			0.00171543520345
k__Bacteria.p__Proteobacteria.c__Gammaproteobacteria.o__Burkholderiales.f__Methylophilaceae.g__UBA6140	0.796826026536			-
k__Bacteria.p__Proteobacteria.c__Gammaproteobacteria.o__Burkholderiales.f__Nitrosomonadaceae.g__MND1	1.52926581011			-
k__Bacteria.p__Proteobacteria.c__Alphaproteobacteria.o__Caulobacterales.f__Caulobacteraceae	1.56892170429			0.00717638144486
k__Bacteria.p__Proteobacteria.c__Alphaproteobacteria.o__Sphingomonadales.f__Sphingomonadaceae.g__Sphingoaurantiacus	0.786733998848			-
k__Bacteria.p__Proteobacteria.c__Alphaproteobacteria.o__Rhizobiales.f__A0839	0.971064649159			-
k__Bacteria.p__NB1_j.c__NB1_j.o__NB1_j.f__NB1_j.g__NB1_j	0.798309520245			-
k__Bacteria.p__Firmicutes	5.18042845679			-
k__Bacteria.p__Bacteroidota.c__Bacteroidia.o__Bacteroidales.f__Prevotellaceae.g__Alloprevotella	4.15312423296			-
k__Bacteria.p__Proteobacteria.c__Gammaproteobacteria.o__Burkholderiales.f__TRA3_20	1.68810508285			-
k__Bacteria.p__Verrucomicrobiota.c__Verrucomicrobiae.o__Verrucomicrobiales.f__Akkermansiaceae.g__Akkermansia	1.02351866594			-
k__Bacteria.p__Actinobacteriota.c__Actinobacteria	3.18663218047			-
k__Bacteria.p__Firmicutes.c__Negativicutes.o__Veillonellales_Selenomonadales.f__Veillonellaceae	0.964074825196			0.0118773622906
k__Bacteria.p__Dependentiae.c__Babeliae.o__Babeliales	0.485690626042			-
k__Bacteria.p__Actinobacteriota.c__Actinobacteria.o__Pseudonocardiales.f__Pseudonocardiaceae.g__Pseudonocardia	0.966275986556			0.000797206867328
k__Bacteria.p__Proteobacteria.c__Gammaproteobacteria.o__Burkholderiales.f__Comamonadaceae.g__Caenimonas	1.69177934307			0.000460076377323
k__Bacteria.p__Firmicutes.c__Clostridia.o__Lachnospirales.f__Lachnospiraceae.g___Eubacterium__oxidoreducens_group	1.65136430503			-
k__Bacteria.p__Firmicutes.c__Bacilli.o__Lactobacillales.f__Enterococcaceae	1.89528051315			-
k__Bacteria.p__Bacteroidota.c__Bacteroidia.o__Bacteroidales.f__Dysgonomonadaceae.g__Dysgonomonas	1.51371906275			0.0151932560047
k__Bacteria.p__Proteobacteria.c__Gammaproteobacteria.o__Pasteurellales.f__Pasteurellaceae	2.49224239852			0.000734559901438
k__Bacteria.p__Proteobacteria.c__Gammaproteobacteria.o__Xanthomonadales.f__Xanthomonadaceae	2.28857980049			3.61641832907e-05
k__Bacteria.p__Gemmatimonadota.c__Gemmatimonadetes.o__Gemmatimonadales.f__Gemmatimonadaceae.g__Gemmatimonas	1.58265824352			0.0177657893675
k__Bacteria.p__Firmicutes.c__Clostridia.o__Oscillospirales.f__Ruminococcaceae.g__Ruminococcaceae	2.90830105082			-
k__Bacteria.p__Actinobacteriota.c__Actinobacteria.o__Pseudonocardiales	0.966275986556			0.000797206867328
k__Bacteria.p__Firmicutes.c__Clostridia.o__Caldicoprobacterales	0.458278165688			-
k__Bacteria.p__Firmicutes.c__Bacilli.o__Erysipelotrichales.f__Erysipelatoclostridiaceae.g__Erysipelatoclostridiaceae	1.85664069442			0.00263756563771
k__Bacteria.p__Gemmatimonadota.c__Longimicrobia.o__Longimicrobiales.f__Longimicrobiaceae	0.487415781435			-
k__Bacteria.p__Actinobacteriota.c__Coriobacteriia.o__Coriobacteriales	3.50005721481			-
k__Bacteria.p__Proteobacteria.c__Gammaproteobacteria.o__Steroidobacterales.f__Woeseiaceae.g__Woeseia	0.643010340522			-
k__Bacteria.p__Firmicutes.c__Clostridia.o__Peptostreptococcales_Tissierellales.f__Peptostreptococcaceae	2.17042899825			-
k__Bacteria.p__Firmicutes.c__Clostridia.o__Eubacteriales	2.26135808081			0.0450956896656
k__Bacteria.p__Proteobacteria.c__Gammaproteobacteria.o__Enterobacterales.f__Yersiniaceae.g__Yersinia	1.84538384478			-
k__Bacteria.p__Spirochaetota	1.2262782146			-
k__Bacteria.p__Proteobacteria.c__Gammaproteobacteria.o__Cellvibrionales.f__Cellvibrionaceae.g__Cellvibrio	1.3244019848			-
k__Bacteria.p__Actinobacteriota.c__MB_A2_108.o__MB_A2_108	0.955373143082			-
k__Bacteria.p__Proteobacteria.c__Alphaproteobacteria	2.90853756853			0.00621990901594
k__Bacteria.p__Bacteroidota.c__Bacteroidia.o__Flavobacteriales.f__Weeksellaceae	0.969017000829			-
k__Bacteria.p__Firmicutes.c__Clostridia.o__Clostridia_vadinBB60_group.f__Clostridia_vadinBB60_group	2.68420453902			-
k__Bacteria.p__Bdellovibrionota.c__Bdellovibrionia.o__Bdellovibrionales	0.67124958193			-
k__Bacteria.p__Firmicutes.c__Clostridia.o__Caldicoprobacterales.f__Caldicoprobacteraceae.g__Caldicoprobacter	0.458278165688			-
k__Bacteria.p__Proteobacteria.c__Alphaproteobacteria.o__Rhizobiales.f__Labraceae	0.467990279004			-
k__Bacteria.p__Proteobacteria.c__Gammaproteobacteria.o__Burkholderiales.f__Alcaligenaceae.g__Achromobacter	2.24015303599			-
k__Bacteria.p__Proteobacteria.c__Gammaproteobacteria.o__Burkholderiales.f__Oxalobacteraceae.g__Herminiimonas	1.03211858977			-
k__Bacteria.p__Firmicutes.c__Bacilli.o__Erysipelotrichales	3.90305476235			-
k__Bacteria.p__Proteobacteria.c__Alphaproteobacteria.o__Acetobacterales.f__Acetobacteraceae	0.497496812605			-
k__Bacteria.p__Actinobacteriota.c__Thermoleophilia	1.13496018286			0.0102600938348
k__Bacteria.p__Firmicutes.c__Clostridia.o__Oscillospirales.f__Oscillospiraceae.g__Intestinimonas	2.21699832213			0.0402803932785
k__Bacteria.p__Proteobacteria.c__Gammaproteobacteria.o__Pasteurellales.f__Pasteurellaceae.g__Haemophilus	1.41166402918			0.000472156975653
k__Bacteria.p__Proteobacteria.c__Gammaproteobacteria.o__Enterobacterales.f__Morganellaceae.g__Morganella	0.786493296917			0.037935294349
k__Bacteria.p__Firmicutes.c__Clostridia.o__Oscillospirales.f__Butyricicoccaceae.g__Butyricicoccus	1.52801577758			-
k__Bacteria.p__Bacteroidota.c__Bacteroidia.o__Cytophagales.f__Cyclobacteriaceae	0.19773939138			-
k__Bacteria.p__Firmicutes.c__Clostridia.o__Lachnospirales.f__Lachnospiraceae.g__Robinsoniella	0.788642815985			-
k__Bacteria.p__Firmicutes.c__Clostridia.o__Clostridiales	2.43924868751			0.0224285774361
k__Bacteria.p__Actinobacteriota.c__Actinobacteria.o__Micrococcales.f__Microbacteriaceae.g__Agromyces	0.782464566679			-
k__Bacteria.p__Firmicutes.c__Clostridia.o__Monoglobales	2.00850950855			0.0226302160178
k__Bacteria.p__Myxococcota	1.0304627629			-
k__Bacteria.p__Bacteroidota.c__Bacteroidia.o__Flavobacteriales.f__Crocinitomicaceae	0.778714240181			0.0118773622906
k__Bacteria.p__Proteobacteria.c__Gammaproteobacteria.o__Xanthomonadales	2.29894692963			4.25439827333e-05
k__Bacteria.p__Actinobacteriota.c__Actinobacteria.o__Micromonosporales.f__Micromonosporaceae.g__Actinoplanes	1.4421678495			-
k__Bacteria.p__Bacteroidota.c__SJA_28	0.797405432812			-
k__Bacteria.p__Firmicutes.c__Bacilli.o__Lactobacillales.f__Streptococcaceae.g__Lactococcus	2.61579186911			-
k__Bacteria.p__Firmicutes.c__Clostridia.o__Clostridia_vadinBB60_group	2.68420453902			-
k__Bacteria.p__Cyanobacteria.c__Vampirivibrionia.o__Gastranaerophilales.f__Gastranaerophilales	1.80802368822			0.00024150095417
k__Bacteria.p__Proteobacteria.c__Gammaproteobacteria.o__Enterobacterales.f__Morganellaceae.g__Proteus	1.40809190201			-
k__Bacteria.p__Proteobacteria.c__Gammaproteobacteria.o__Oceanospirillales.f__Pseudohongiellaceae.g__BIyi10	0.199313574695			-
k__Bacteria.p__Bacteroidota.c__Bacteroidia.o__Bacteroidales.f__Prevotellaceae.g__Prevotella	3.06028418512			-
k__Bacteria.p__Proteobacteria.c__Alphaproteobacteria.o__Rhizobiales.f__Rhizobiales_Incertae_Sedis	0.802608327047			-
k__Bacteria.p__Firmicutes.c__Clostridia.o__Christensenellales.f__Christensenellaceae.g__Christensenellaceae	1.53036432795			-
k__Bacteria.p__Firmicutes.c__Clostridia.o__Oscillospirales.f___Clostridium__methylpentosum_group.g___Clostridium__methylpentosum_group	1.654010284			-
k__Bacteria.p__Proteobacteria.c__Alphaproteobacteria.o__Rickettsiales.f__Anaplasmataceae	1.08132597278			-
k__Bacteria.p__Firmicutes.c__Clostridia.o__Peptostreptococcales_Tissierellales.f__Anaerovoracaceae.g___Eubacterium__nodatum_group	2.97266774946			-
k__Bacteria.p__Proteobacteria.c__Gammaproteobacteria.o__Burkholderiales.f__Burkholderiaceae	2.22827581372			0.0263881902039
k__Bacteria.p__Myxococcota.c__Polyangia.o__Haliangiales.f__Haliangiaceae.g__Haliangium	0.673086866202			-
k__Bacteria.p__Firmicutes.c__Clostridia.o__Oscillospirales.f__Oscillospiraceae.g__Oscillospira	1.93003605863			-
k__Bacteria.p__Firmicutes.c__Clostridia.o__Peptostreptococcales_Tissierellales.f__Anaerovoracaceae.g__Family_XIII_AD3011_group	2.46908411964			0.00313491399824
k__Bacteria.p__Desulfobacterota.c__Desulfovibrionia.o__Desulfovibrionales.f__Desulfovibrionaceae	3.09463506495			-
k__Bacteria.p__Actinobacteriota.c__Acidimicrobiia	1.64504314705			-
k__Bacteria.p__Actinobacteriota.c__Actinobacteria.o__Frankiales	1.13633297687			0.0141610663939
k__Bacteria.p__Cyanobacteria	1.80802368822			0.00024150095417
k__Bacteria.p__Proteobacteria.c__Gammaproteobacteria.o__Burkholderiales.f__Comamonadaceae.g__Inhella	0.485239610867			-
k__Bacteria.p__Actinobacteriota.c__Actinobacteria.o__Bifidobacteriales	3.1611440473			-
k__Bacteria.p__Myxococcota.c__Polyangia.o__Blfdi19.f__Blfdi19	0.497279524581			-
k__Bacteria.p__Bacteroidota.c__Bacteroidia.o__Flavobacteriales	2.21238902863			0.00116641722685
k__Bacteria.p__Firmicutes.c__Bacilli.o__Lactobacillales	3.62050995723			-
k__Bacteria.p__Proteobacteria.c__Gammaproteobacteria.o__Salinisphaerales	0.485690626042			-
k__Bacteria.p__Proteobacteria.c__Gammaproteobacteria.o__Nitrosococcales.f__Methylophagaceae.g__Methylophaga	0.199755083673			-
k__Bacteria.p__Firmicutes.c__Clostridia	5.1449456514			-
k__Bacteria.p__Gemmatimonadota.c__Longimicrobia	0.487415781435			-
k__Bacteria.p__Patescibacteria.c__Saccharimonadia.o__Saccharimonadales.f__Saccharimonadaceae.g__Candidatus_Saccharimonas	1.19200357479			-
k__Bacteria.p__Gemmatimonadota.c__Longimicrobia.o__Longimicrobiales.f__Longimicrobiaceae.g__Longimicrobiaceae	0.487415781435			-
k__Bacteria.p__Proteobacteria.c__Alphaproteobacteria.o__Azospirillales.f__Azospirillaceae.g__Azospirillum	1.22523874435			-
k__Bacteria.p__Firmicutes.c__Clostridia.o__Eubacteriales.f__Anaerofustaceae	1.25565276115			-
k__Bacteria.p__Myxococcota.c__Polyangia.o__Polyangiales.f__BIrii41.g__BIrii41	0.190638507482			-
k__Bacteria.p__Campilobacterota.c__Campylobacteria.o__Campylobacterales.f__Campylobacteraceae	1.48306764352			0.000179369555783
k__Bacteria.p__Patescibacteria	1.30472973334			-
k__Bacteria.p__Bacteroidota.c__Bacteroidia.o__Bacteroidales.f__Prolixibacteraceae	0.492400446319			-
k__Bacteria.p__Bacteroidota.c__Bacteroidia.o__Bacteroidales.f__Barnesiellaceae.g__Barnesiella	1.43874612027			-
k__Bacteria.p__Bdellovibrionota	0.67124958193			-
k__Bacteria.p__Acidobacteriota.c__Holophagae.o__Subgroup_7.f__Subgroup_7.g__Subgroup_7	1.75404661359			7.72676850971e-05
k__Bacteria.p__Proteobacteria.c__Alphaproteobacteria.o__Sphingomonadales.f__Sphingomonadaceae	2.63402982636			0.00558100117425
k__Bacteria.p__Bacteroidota.c__Bacteroidia.o__Bacteroidales.f__Rikenellaceae.g__Rikenellaceae	0.776556934832			-
k__Bacteria.p__Actinobacteriota.c__Actinobacteria.o__Micrococcales.f__Cellulomonadaceae	0.873929603572			-
k__Bacteria.p__Myxococcota.c__Polyangia.o__Haliangiales.f__Haliangiaceae	0.673086866202			-
k__Bacteria.p__Campilobacterota	4.0246435507			-
k__Bacteria.p__Firmicutes.c__Clostridia.o__Oscillospirales.f__Ruminococcaceae.g__Incertae_Sedis	2.86183939313			0.00854353309685
k__Bacteria.p__Firmicutes.c__Clostridia.o__Lachnospirales.f__Lachnospiraceae.g__Acetatifactor	2.53601571149			0.0118147472062
k__Bacteria.p__Proteobacteria.c__Alphaproteobacteria.o__Sphingomonadales.f__Sphingomonadaceae.g__Ellin6055	1.0915827487			-
k__Bacteria.p__Deferribacterota.c__Deferribacteres	3.05306774451			0.00989739318692
k__Bacteria.p__Actinobacteriota.c__Actinobacteria.o__Micromonosporales.f__Micromonosporaceae.g__Dactylosporangium	0.504186374616			-
k__Bacteria.p__Actinobacteriota.c__Coriobacteriia.o__Coriobacteriales.f__Eggerthellaceae	2.48779220387			-
k__Bacteria.p__Proteobacteria.c__Alphaproteobacteria.o__Reyranellales	1.22502650377			-
k__Bacteria.p__Bacteroidota.c__Bacteroidia.o__Bacteroidales.f__Tannerellaceae	4.43219826249	Control	4.01056828005	0.00598373886927
k__Bacteria.p__Actinobacteriota.c__Thermoleophilia.o__Solirubrobacterales	1.13496018286			0.0102600938348
k__Bacteria.p__Bacteroidota.c__Bacteroidia.o__Flavobacteriales.f__Crocinitomicaceae.g__Fluviicola	0.778714240181			0.0118773622906
k__Bacteria.p__Actinobacteriota.c__Coriobacteriia	3.50005721481			-
k__Bacteria.p__Cyanobacteria.c__Vampirivibrionia	1.80802368822			0.00024150095417
k__Bacteria.p__Firmicutes.c__Clostridia.o__Clostridiales.f__Clostridiaceae.g__Clostridium_sensu_stricto_12	0.797774783004			-
k__Bacteria.p__Firmicutes.c__Clostridia.o__Clostridia	1.87576161909			-
k__Bacteria.p__RCP2_54.c__RCP2_54.o__RCP2_54	1.18686216218			-
k__Bacteria.p__Spirochaetota.c__Spirochaetia	1.2262782146			-
k__Bacteria.p__Proteobacteria.c__Alphaproteobacteria.o__Rhizobiales.f__A0839.g__A0839	0.971064649159			-
k__Bacteria.p__Proteobacteria.c__Gammaproteobacteria.o__Burkholderiales.f__Comamonadaceae.g__Verminephrobacter	2.07985278738			0.0032186724737
k__Bacteria.p__Bacteroidota.c__Bacteroidia.o__Sphingobacteriales.f__Sphingobacteriaceae.g__Sphingobacterium	0.473326282592			-
k__Bacteria.p__Actinobacteriota.c__Acidimicrobiia.o__Microtrichales	1.5645705358			-
k__Bacteria.p__Proteobacteria.c__Gammaproteobacteria.o__Burkholderiales	4.28888884862			-
k__Bacteria.p__Desulfobacterota.c__Desulfuromonadia.o__PB19.f__PB19.g__PB19	0.473326282592			-
k__Bacteria.p__Proteobacteria.c__Gammaproteobacteria.o__Burkholderiales.f__A21b.g__A21b	0.469052525055			-
k__Bacteria.p__Firmicutes.c__Bacilli.o__Erysipelotrichales.f__Erysipelotrichaceae.g___Clostridium__innocuum_group	2.67307185231			0.0222623952974
k__Bacteria.p__Bacteroidota.c__Bacteroidia.o__Cytophagales.f__Microscillaceae.g__Ohtaekwangia	0.490501833041			-
k__Bacteria.p__Firmicutes.c__Bacilli.o__Erysipelotrichales.f__Erysipelatoclostridiaceae.g__Erysipelatoclostridium	2.80788476957			-
k__Bacteria.p__RCP2_54	1.18686216218			-
k__Bacteria.p__Firmicutes.c__Clostridia.o__Oscillospirales.f___Eubacterium__coprostanoligenes_group	4.15333190559			-
k__Bacteria.p__Firmicutes.c__Negativicutes.o__Veillonellales_Selenomonadales	1.41758561879			0.00299412503163
k__Bacteria.p__Proteobacteria.c__Alphaproteobacteria.o__Dongiales.f__Dongiaceae	1.67361116219			-
k__Bacteria.p__Proteobacteria.c__Gammaproteobacteria.o__Xanthomonadales.f__Xanthomonadaceae.g__Thermomonas	0.660601140195			-
k__Bacteria.p__Cyanobacteria.c__Vampirivibrionia.o__Gastranaerophilales.f__Gastranaerophilales.g__Gastranaerophilales	1.80802368822			0.00024150095417
k__Bacteria.p__Firmicutes.c__Clostridia.o__Lachnospirales.f__Lachnospiraceae.g__Lachnospiraceae_UCG_006	2.48532430242			0.0311270700321
k__Bacteria.p__Actinobacteriota.c__Actinobacteria.o__Frankiales.f__Geodermatophilaceae.g__Blastococcus	1.13633297687			0.0141610663939
k__Bacteria.p__Firmicutes.c__Clostridia.o__Lachnospirales.f__Lachnospiraceae.g__Lachnospiraceae_UCG_001	2.92527055041			0.00174291512295
k__Bacteria.p__Bacteroidota.c__Bacteroidia.o__Bacteroidales.f__Prevotellaceae.g__Prevotellaceae_UCG_001	4.81978230672			-
k__Bacteria.p__Firmicutes.c__Bacilli.o__Erysipelotrichales.f__Erysipelotrichaceae.g__Ileibacterium	3.56156278615	Model	3.04369731485	0.0112605297208
k__Bacteria.p__Proteobacteria.c__Gammaproteobacteria.o__Burkholderiales.f__Comamonadaceae.g__Acidovorax	1.46428155343			0.0139400955002
k__Bacteria.p__Proteobacteria.c__Gammaproteobacteria.o__Enterobacterales	3.99178835783			-
k__Bacteria.p__Proteobacteria.c__Gammaproteobacteria.o__Burkholderiales.f__Comamonadaceae.g__Comamonas	0.889866923205			-
k__Bacteria.p__Gemmatimonadota.c__Gemmatimonadetes.o__Gemmatimonadales.f__Gemmatimonadaceae.g__Roseisolibacter	0.886797249675			-
k__Bacteria.p__Firmicutes.c__Clostridia.o__Lachnospirales.f__Lachnospiraceae.g___Eubacterium__ventriosum_group	1.18851927393			-
k__Bacteria.p__Deferribacterota.c__Deferribacteres.o__Deferribacterales.f__Deferribacteraceae	3.05306774451			0.00989739318692
k__Bacteria.p__Gemmatimonadota.c__S0134_terrestrial_group.o__S0134_terrestrial_group.f__S0134_terrestrial_group.g__S0134_terrestrial_group	0.657858288153			-
k__Bacteria.p__Proteobacteria.c__Gammaproteobacteria.o__Pseudomonadales.f__Pseudomonadaceae.g__Pseudomonas	2.15487361014			0.00802433914368
k__Bacteria.p__NB1_j	0.798309520245			-
k__Bacteria.p__Firmicutes.c__Clostridia.o__Oscillospirales.f__Oscillospiraceae.g__UCG_005	2.41666280363			-
k__Bacteria.p__Bacteroidota.c__Bacteroidia.o__Flavobacteriales.f__Flavobacteriaceae	2.15113759117			0.0108959948743
k__Bacteria.p__Firmicutes.c__Clostridia.o__Oscillospirales.f__Oscillospiraceae.g__UCG_007	1.99407474047			-
k__Bacteria.p__Proteobacteria.c__Gammaproteobacteria.o__Burkholderiales.f__Sutterellaceae.g__Parasutterella	4.27069492265			-
k__Bacteria.p__Firmicutes.c__Clostridia.o__Oscillospirales.f__Oscillospiraceae.g__UCG_003	2.98093751995			-
k__Bacteria.p__Firmicutes.c__Clostridia.o__Oscillospirales.f__Oscillospiraceae.g__UCG_002	1.36440236738			0.0032186724737
k__Bacteria.p__Proteobacteria.c__Gammaproteobacteria.o__Burkholderiales.f__Comamonadaceae	2.32588288145			0.0031961559669
k__Bacteria.p__Bacteroidota.c__Bacteroidia.o__Bacteroidales.f__Rikenellaceae.g__Alistipes	3.8406728815	SZF	3.35886273521	0.00211498051896
k__Bacteria.p__Firmicutes.c__Clostridia.o__Peptostreptococcales_Tissierellales.f__Peptostreptococcales_Tissierellales.g__Finegoldia	0.66370422136			-
k__Bacteria.p__Firmicutes.c__Clostridia.o__Lachnospirales.f__Lachnospiraceae.g__Tuzzerella	2.75711260066			-
k__Bacteria.p__Proteobacteria.c__Gammaproteobacteria.o__Burkholderiales.f__A21b	0.469052525055			-
k__Bacteria.p__Firmicutes.c__Bacilli.o__Erysipelotrichales.f__Erysipelotrichaceae.g__Faecalibaculum	2.91262962908			0.000276788172507
k__Bacteria.p__Proteobacteria.c__Gammaproteobacteria.o__Vibrionales.f__Vibrionaceae.g__Photobacterium	0.950447537312			-
k__Bacteria.p__Firmicutes.c__Clostridia.o__Oscillospirales.f__Butyricicoccaceae	2.51035744056			-
k__Bacteria.p__Proteobacteria.c__Alphaproteobacteria.o__Rhizobiales.f__Devosiaceae	1.66336668596			0.00451151253979
k__Bacteria.p__Firmicutes.c__Bacilli.o__Acholeplasmatales.f__Acholeplasmataceae	2.70928113679			0.000768842812505
k__Bacteria.p__Proteobacteria.c__Gammaproteobacteria.o__Burkholderiales.f__SC_I_84.g__SC_I_84	1.44060214697			-
k__Bacteria.p__Proteobacteria.c__Gammaproteobacteria.o__Pseudomonadales.f__Moraxellaceae	1.39202521431			-
k__Bacteria.p__Firmicutes.c__Bacilli.o__Lactobacillales.f__Streptococcaceae.g__Streptococcus	1.51594810355			-
k__Bacteria.p__Proteobacteria.c__Gammaproteobacteria.o__Aeromonadales	1.92306278019			0.00230122503899
k__Bacteria.p__Actinobacteriota.c__Actinobacteria.o__Micrococcales.f__Micrococcaceae.g__Rothia	0.665043070659			-
k__Bacteria.p__Actinobacteriota.c__Actinobacteria.o__Streptomycetales	0.967327927163			-
k__Bacteria.p__Actinobacteriota.c__Acidimicrobiia.o__Microtrichales.f__Iamiaceae	1.41721332286			-
k__Bacteria.p__Nitrospirota.c__Nitrospiria.o__Nitrospirales.f__Nitrospiraceae.g__Nitrospira	1.39205742639			-
k__Bacteria.p__Actinobacteriota.c__MB_A2_108.o__MB_A2_108.f__MB_A2_108	0.955373143082			-
k__Bacteria.p__Bacteroidota.c__Bacteroidia.o__Bacteroidales.f__Prevotellaceae	4.93589485006			-
k__Bacteria.p__Firmicutes.c__Clostridia.o__Lachnospirales.f__Lachnospiraceae.g__Lachnoclostridium	3.75045856682			-
k__Bacteria.p__Bacteroidota.c__Bacteroidia.o__Sphingobacteriales.f__Sphingobacteriaceae	0.473326282592			-
k__Bacteria.p__Actinobacteriota.c__Coriobacteriia.o__Coriobacteriales.f__Eggerthellaceae.g__Enterorhabdus	2.35763627795			-
k__Bacteria.p__Dependentiae.c__Babeliae.o__Babeliales.f__Vermiphilaceae.g__Vermiphilaceae	0.485690626042			-
k__Bacteria.p__Proteobacteria.c__Gammaproteobacteria	4.39418571486			-
k__Bacteria.p__Bacteroidota.c__Bacteroidia.o__Flavobacteriales.f__Weeksellaceae.g__Chryseobacterium	0.969017000829			-
k__Bacteria.p__Firmicutes.c__Bacilli.o__Erysipelotrichales.f__Erysipelotrichaceae.g__Allobaculum	3.65407140968			-
k__Bacteria.p__Proteobacteria.c__Gammaproteobacteria.o__Burkholderiales.f__B1_7BS.g__B1_7BS	0.497279524581			-
k__Bacteria.p__Proteobacteria.c__Alphaproteobacteria.o__Rhizobiales.f__Xanthobacteraceae.g__Pseudolabrys	1.46494165393			-
k__Bacteria.p__Proteobacteria.c__Gammaproteobacteria.o__Pseudomonadales.f__Pseudomonadaceae	2.15487361014			0.00802433914368
k__Bacteria.p__Actinobacteriota.c__Actinobacteria.o__Micrococcales.f__Intrasporangiaceae.g__Intrasporangium	0.660645846105			-
k__Bacteria.p__Acidobacteriota.c__Acidobacteriae.o__Bryobacterales.f__Bryobacteraceae.g__Bryobacter	0.660273273104			-
k__Bacteria.p__Actinobacteriota.c__Acidimicrobiia.o__Microtrichales.f__Ilumatobacteraceae.g__CL500_29_marine_group	0.788569115495			-
k__Bacteria.p__Bacteroidota.c__Bacteroidia.o__Bacteroidales.f__Marinifilaceae.g__Odoribacter	2.93043797883			-
k__Bacteria.p__Proteobacteria.c__Gammaproteobacteria.o__CCD24	1.18095872813			-
k__Bacteria.p__Verrucomicrobiota.c__Verrucomicrobiae	1.02351866594			-
k__Bacteria.p__Firmicutes.c__Clostridia.o__Lachnospirales.f__Lachnospiraceae.g___Eubacterium__ruminantium_group	4.05220154498			-
k__Bacteria.p__Proteobacteria.c__Alphaproteobacteria.o__Dongiales.f__Dongiaceae.g__Dongia	1.67361116219			-
k__Bacteria.p__Firmicutes.c__Clostridia.o__Peptostreptococcales_Tissierellales.f__Anaerovoracaceae.g__Family_XIII_UCG_001	1.99323699166			0.0244728847157
k__Bacteria.p__Actinobacteriota	3.62924489852			-
k__Bacteria.p__Actinobacteriota.c__Actinobacteria.o__Bifidobacteriales.f__Bifidobacteriaceae.g__Gardnerella	0.881081849389			0.0032186724737
k__Bacteria.p__Proteobacteria.c__Gammaproteobacteria.o__Burkholderiales.f__TRA3_20.g__TRA3_20	1.68810508285			-
k__Bacteria.p__Proteobacteria.c__Alphaproteobacteria.o__Rhodobacterales	1.02533619844			-
k__Bacteria.p__Proteobacteria.c__Gammaproteobacteria.o__Cardiobacteriales.f__Wohlfahrtiimonadaceae	0.481809846574			-
k__Bacteria.p__Proteobacteria.c__Gammaproteobacteria.o__Steroidobacterales	1.52370759441			0.0151800642083
k__Bacteria.p__Proteobacteria.c__Alphaproteobacteria.o__Rhizobiales.f__KF_JG30_B3.g__KF_JG30_B3	0.895834074252			-
k__Bacteria.p__Proteobacteria.c__Gammaproteobacteria.o__Burkholderiales.f__Rhodocyclaceae.g__Propionivibrio	0.473560833319			-
k__Bacteria.p__Nitrospirota	1.39205742639			-
k__Bacteria.p__Firmicutes.c__Bacilli.o__Lactobacillales.f__Enterococcaceae.g__Enterococcus	1.89528051315			-
k__Bacteria.p__Actinobacteriota.c__Coriobacteriia.o__Coriobacteriales.f__Atopobiaceae.g__Coriobacteriaceae_UCG_002	3.45517409944			-
k__Bacteria.p__Campilobacterota.c__Campylobacteria.o__Campylobacterales	4.0246435507			-
k__Bacteria.p__Proteobacteria.c__Alphaproteobacteria.o__Caulobacterales	1.88262480332			0.00174122548967
k__Bacteria.p__Actinobacteriota.c__Actinobacteria.o__Micrococcales.f__Micrococcaceae	1.85561127537			0.000106352204723
k__Bacteria.p__Bacteroidota.c__Bacteroidia.o__Chitinophagales	3.31172074123			0.00952158884723
k__Bacteria.p__Firmicutes.c__Clostridia.o__Eubacteriales.f__Anaerofustaceae.g__Anaerofustis	1.25565276115			-
k__Bacteria.p__Proteobacteria.c__Gammaproteobacteria.o__Burkholderiales.f__Nitrosomonadaceae.g__IS_44	0.784198549289			-
k__Bacteria.p__RCP2_54.c__RCP2_54.o__RCP2_54.f__RCP2_54	1.18686216218			-
