# Supplementary material for: Exploring the mechanism of action of Sanzi formula in intervening colorectal adenoma by targeting intestinal flora and intestinal metabolism
Source: Front Microbiol. 2022 Sep 8;13:1001372. doi: 10.3389/fmicb.2022.1001372 (PMC9504867; doi:10.3389/fmicb.2022.1001372)
Supplement: Supplementary file 5 [file Data_Sheet_1.ZIP]

Archive with 79 entries (79 files):
- boxplot/index10_boxplot_ANOVA.pdf
- boxplot/index11_boxplot_ANOVA.pdf
- boxplot/index12_boxplot_ANOVA.pdf
- boxplot/index13_boxplot_ANOVA.pdf
- boxplot/index14_boxplot_ANOVA.pdf
- boxplot/index15_boxplot_ANOVA.pdf
- boxplot/index16_boxplot_ANOVA.pdf
- boxplot/index18_boxplot_ANOVA.pdf
- boxplot/index19_boxplot_ANOVA.pdf
- boxplot/index1_boxplot_ANOVA.pdf
- boxplot/index20_boxplot_ANOVA.pdf
- boxplot/index21_boxplot_ANOVA.pdf
- boxplot/index22_boxplot_ANOVA.pdf
- boxplot/index23_boxplot_ANOVA.pdf
- boxplot/index24_boxplot_ANOVA.pdf
- boxplot/index25_boxplot_ANOVA.pdf
- boxplot/index26_boxplot_ANOVA.pdf
- boxplot/index28_boxplot_ANOVA.pdf
- boxplot/index29_boxplot_ANOVA.pdf
- boxplot/index2_boxplot_ANOVA.pdf
- boxplot/index32_boxplot_ANOVA.pdf
- boxplot/index33_boxplot_ANOVA.pdf
- boxplot/index35_boxplot_ANOVA.pdf
- boxplot/index36_boxplot_ANOVA.pdf
- boxplot/index37_boxplot_ANOVA.pdf
- boxplot/index38_boxplot_ANOVA.pdf
- boxplot/index39_boxplot_ANOVA.pdf
- boxplot/index3_boxplot_ANOVA.pdf
- boxplot/index40_boxplot_ANOVA.pdf
- boxplot/index41_boxplot_ANOVA.pdf
- boxplot/index42_boxplot_ANOVA.pdf
- boxplot/index43_boxplot_ANOVA.pdf
- boxplot/index45_boxplot_ANOVA.pdf
- boxplot/index46_boxplot_ANOVA.pdf
- boxplot/index47_boxplot_ANOVA.pdf
- boxplot/index48_boxplot_ANOVA.pdf
- boxplot/index4_boxplot_ANOVA.pdf
- boxplot/index50_boxplot_ANOVA.pdf
- boxplot/index51_boxplot_ANOVA.pdf
- boxplot/index52_boxplot_ANOVA.pdf
- boxplot/index53_boxplot_ANOVA.pdf
- boxplot/index54_boxplot_ANOVA.pdf
- boxplot/index55_boxplot_ANOVA.pdf
- boxplot/index56_boxplot_ANOVA.pdf
- boxplot/index57_boxplot_ANOVA.pdf
- boxplot/index58_boxplot_ANOVA.pdf
- boxplot/index59_boxplot_ANOVA.pdf
- boxplot/index5_boxplot_ANOVA.pdf
- boxplot/index60_boxplot_ANOVA.pdf
- boxplot/index61_boxplot_ANOVA.pdf
- boxplot/index62_boxplot_ANOVA.pdf
- boxplot/index63_boxplot_ANOVA.pdf
- boxplot/index64_boxplot_ANOVA.pdf
- boxplot/index65_boxplot_ANOVA.pdf
- boxplot/index66_boxplot_ANOVA.pdf
- boxplot/index67_boxplot_ANOVA.pdf
- boxplot/index68_boxplot_ANOVA.pdf
- boxplot/index69_boxplot_ANOVA.pdf
- boxplot/index6_boxplot_ANOVA.pdf
- boxplot/index70_boxplot_ANOVA.pdf
- boxplot/index71_boxplot_ANOVA.pdf
- boxplot/index72_boxplot_ANOVA.pdf
- boxplot/index74_boxplot_ANOVA.pdf
- boxplot/index75_boxplot_ANOVA.pdf
- boxplot/index76_boxplot_ANOVA.pdf
- boxplot/index77_boxplot_ANOVA.pdf
- boxplot/index78_boxplot_ANOVA.pdf
- boxplot/index79_boxplot_ANOVA.pdf
- boxplot/index7_boxplot_ANOVA.pdf
- boxplot/index80_boxplot_ANOVA.pdf
- boxplot/index82_boxplot_ANOVA.pdf
- boxplot/index83_boxplot_ANOVA.pdf
- boxplot/index84_boxplot_ANOVA.pdf
- boxplot/index85_boxplot_ANOVA.pdf
- boxplot/index86_boxplot_ANOVA.pdf
- boxplot/index87_boxplot_ANOVA.pdf
- boxplot/index88_boxplot_ANOVA.pdf
- boxplot/index8_boxplot_ANOVA.pdf
- boxplot/index9_boxplot_ANOVA.pdf
